# Supplementary material for: Deep oncopanel sequencing reveals within block position-dependent quality degradation in FFPE processed samples
Source: Genome Biol. 2022 Jun 29;23:141. doi: 10.1186/s13059-022-02709-8 (PMC9241261; doi:10.1186/s13059-022-02709-8)
Supplement: Supplementary file 3 — Additional file 3. List of known variants for four participating oncology panels. [file 13059_2022_2709_MOESM3_ESM.xlsx]

## Sheet: Annotation
Column Name for AZ650	Description
Chr	Chromosome of the variant
Pos(hg19 liftover from hg38)	Chromosome position in hg19 as a liftover from hg38
Ref(hg19)	Variant reference allele in hg19 as a liftover from hg38
Alt(hg19)	Variant alternate allele in hg19 as a liftover from hg38
AF(hg19)	Variant allele frequency in hg19 as a liftover from hg38
Pos(hg38)	Chromosome position in hg38
Ref(hg38)	Variant reference allele in hg38
Alt(hg38)	Variant alternate allele in hg38
AF(hg38)	Variant allele frequency in hg38
DP	Average coverage depth
Called_sample_num	The number of samples that reported the variant
Total_sample_num	The total of samples
AF_var	variance of allele freqencies reported
inCTR	Whether the variant is within the Consensus Target Regions (CTR)
inHCI	Whether the variant is within the NIST High Confidence regions
inHCI_CD	Whether the variant is within exonic coding regions and the NIST High Confidence regions
For BRP, ILM, and TFS	Variants are called in hg19 and then lifted over to hg38

## Sheet: AZ650
Chr	Pos(hg19 liftover from hg38)	Ref(hg19)	Alt(hg19)	AF(hg19)	Pos(hg38)	Ref(hg38)	Alt(hg38)	AF(hg38)	DP	Called_sample_num	Total_sample_num	AF_var	inCTR
chr1	2488153	A	G	0.4775	2556714	A	G	0.4775	1489.8	20	20	0.000574411	TRUE
chr1	2490898	C	A	0.343245	2559459	C	A	0.343245	1934.95	20	20	0.00438314	FALSE
chr1	2490942	C	A	0.42277	2559503	C	A	0.42277	2198.6	20	20	0.000667339	FALSE
chr1	2494330	G	A	0.47677	2562891	G	A	0.47677	871.25	20	20	0.00123862	TRUE
chr1	3638674	C	T	0.99398	3722110	C	T	0.99398	2309.65	20	20	8.49e-06	FALSE
chr1	11205058	C	T	0.997215	11145001	C	T	0.997215	1734.6	20	20	5.43e-06	TRUE
chr1	11288758	G	A	0.99764	11228701	G	A	0.99764	2914.5	20	20	2.96e-06	TRUE
chr1	11298640	C	T	0.473305	11238583	C	T	0.473305	2008.55	20	20	0.000322391	TRUE
chr1	11301714	A	G	0.99725	11241657	A	G	0.99725	2515.9	20	20	2.41e-06	FALSE
chr1	16200798	C	T	0.474575	15874303	C	T	0.474575	2980.4	20	20	0.000277295	FALSE
chr1	16256007	T	C	0.497105	15929512	T	C	0.497105	3669.5	20	20	0.000285547	FALSE
chr1	16259813	A	G	0.495535	15933318	A	G	0.495535	3271.7	20	20	0.000120707	FALSE
chr1	16265904	T	A	0.496375	15939409	T	A	0.496375	2560.25	20	20	0.000388843	TRUE
chr1	17380497	G	T	0.51666	17054002	G	T	0.51666	1469.25	20	20	0.000529123	TRUE
chr1	36807481	C	T	0.488425	36341880	C	T	0.488425	659.5	20	20	0.000994253	FALSE
chr1	40363054	G	C	0.996095	39897382	G	C	0.996095	849.15	20	20	7.43e-06	TRUE
chr1	45292866	G	A	0.480525	44827194	G	A	0.480525	1556.3	20	20	0.000249373	TRUE
chr1	45293518	A	G	0.490455	44827846	A	G	0.490455	1053.35	20	20	0.000559648	TRUE
chr1	46521517	G	A	0.995645	46055845	G	A	0.995645	852.35	20	20	1.3e-05	TRUE
chr1	46521559	A	T	0.998125	46055887	A	T	0.998125	772.55	20	20	5.51e-06	TRUE
chr1	46598273	A	C	0.9919	46132601	A	C	0.9919	1823.05	20	20	1.41e-05	FALSE
chr1	78433856	T	C	0.46125	77968172	T	C	0.46125	1548.1	20	20	0.00044999	TRUE
chr1	118165691	C	T	0.48367	117623069	C	T	0.48367	3298	20	20	0.000251974	TRUE
chr1	120057158	C	T	0.99812	119514535	C	T	0.99812	3127.55	20	20	3.4e-06	FALSE
chr1	120057246	C	A	0.99763	119514623	C	A	0.99763	2197.35	20	20	5.95e-06	FALSE
chr1	NA	NA	NA	NA	147242742	C	G	0.4764	1050.7	20	20	0.000619465	TRUE
chr1	NA	NA	NA	NA	147280109	C	A	0.49356	2767.3	20	20	0.000295204	TRUE
chr1	NA	NA	NA	NA	147295468	T	G	0.508075	1663.25	20	20	0.000679575	TRUE
chr1	155880573	C	G	0.996115	155910782	C	G	0.996115	3672.65	20	20	2.28e-06	TRUE
chr1	156846233	G	A	0.495105	156876441	G	A	0.495105	1990.05	20	20	0.00018971	TRUE
chr1	156848995	C	T	0.478735	156879203	C	T	0.478735	2603.3	20	20	0.000314056	TRUE
chr1	158582646	T	C	0.489335	158612856	T	C	0.489335	2164.2	20	20	0.000283689	TRUE
chr1	158584091	A	G	0.464795	158614301	A	G	0.464795	771.95	20	20	0.00237047	TRUE
chr1	158592846	C	T	0.482675	158623056	C	T	0.482675	2648	20	20	0.000415379	TRUE
chr1	158607935	T	G	0.48417	158638145	T	G	0.48417	2151.2	20	20	0.000449516	TRUE
chr1	158612236	A	G	0.48122	158642446	A	G	0.48122	2046.75	20	20	0.000381781	TRUE
chr1	158619728	A	C	0.99659	158649938	A	C	0.99659	1352.65	20	20	6.99e-06	TRUE
chr1	158626378	C	T	0.48542	158656588	C	T	0.48542	1729.95	20	20	0.000614975	TRUE
chr1	158631171	A	C	0.48893	158661381	A	C	0.48893	2521.85	20	20	0.000286164	TRUE
chr1	158647495	A	T	0.997895	158677705	A	T	0.997895	2353.9	20	20	1.08e-06	TRUE
chr1	158647522	A	G	0.99227	158677732	A	G	0.99227	2479.05	20	20	1.6e-05	TRUE
chr1	158655036	G	A	0.99772	158685246	G	A	0.99772	3050.4	20	20	4.42e-06	TRUE
chr1	202304868	T	C	0.996045	202335740	T	C	0.996045	1299.95	20	20	1.07e-05	FALSE
chr1	204438334	C	T	0.996135	204469206	C	T	0.996135	2234.2	20	20	4.56e-06	TRUE
chr1	204438643	G	T	0.9972	204469515	G	T	0.9972	2244.2	20	20	6.16e-06	TRUE
chr1	206647787	T	C	0.99714	206474444	T	C	0.99714	1493.9	20	20	2.57e-06	TRUE
chr1	226570840	T	C	0.997765	226383139	T	C	0.997765	921.5	20	20	9.34e-06	FALSE
chr1	242030151	A	G	0.994155	241866849	A	G	0.994155	2214.1	20	20	1.72e-05	TRUE
chr1	242035438	G	A	0.49162	241872136	G	A	0.49162	3035.15	20	20	0.000354287	TRUE
chr1	242042545	A	G	0.99196	241879243	A	G	0.99196	2840.05	20	20	1.95e-05	TRUE
chr1	242045275	C	T	0.99785	241881973	C	T	0.99785	1402.5	20	20	2.16e-06	TRUE
chr2	17942775	T	A	0.4857	17761508	T	A	0.4857	3051.95	20	20	0.000232812	TRUE
chr2	17954027	G	A	0.99855	17772760	G	A	0.99855	2353.45	20	20	1.2e-06	TRUE
chr2	17962450	A	G	0.48815	17781183	A	G	0.48815	3019.1	20	20	0.000152588	TRUE
chr2	17962518	C	T	0.47696	17781251	C	T	0.47696	3048.2	20	20	0.000294884	TRUE
chr2	29416572	T	C	0.99754	29193706	T	C	0.99754	2830.85	20	20	2.14e-05	TRUE
chr2	29449819	C	T	0.489335	29226953	C	T	0.489335	2502.7	20	20	0.000284726	TRUE
chr2	29455267	A	G	0.99342	29232401	A	G	0.99342	2129.65	20	20	1.25e-05	TRUE
chr2	29543663	T	C	0.996265	29320797	T	C	0.996265	2483.6	20	20	4.68e-06	TRUE
chr2	29940529	A	T	0.994955	29717663	A	T	0.994955	2530.2	20	20	7.82e-06	TRUE
chr2	30143499	G	C	0.995195	29920633	G	C	0.995195	1112.65	20	20	1.9e-05	TRUE
chr2	47601106	T	C	0.993005	47373967	T	C	0.993005	2291.3	20	20	1.33e-05	TRUE
chr2	47607081	A	G	0.492425	47379942	A	G	0.492425	1368.5	20	20	0.000394231	TRUE
chr2	47698179	A	G	0.432925	47471040	A	G	0.432925	1150.15	20	20	0.000684434	TRUE
chr2	47739551	A	G	0.99368	47512412	A	G	0.99368	2723.15	20	20	1.28e-05	FALSE
chr2	48010558	C	A	0.512925	47783419	C	A	0.512925	900	20	20	0.000568309	FALSE
chr2	48018081	A	G	0.481335	47790942	A	G	0.481335	1632.1	20	20	0.000342614	TRUE
chr2	48023115	T	C	0.491005	47795976	T	C	0.491005	2028.7	20	20	0.000358898	TRUE
chr2	58388696	A	G	0.995735	58161561	A	G	0.995735	1748.3	20	20	6.66e-06	TRUE
chr2	61726961	G	A	0.478785	61499826	G	A	0.478785	1866.2	20	20	0.000419575	TRUE
chr2	68729931	A	G	0.48764	68502799	A	G	0.48764	2552.65	20	20	0.000341507	TRUE
chr2	68729992	A	G	0.480205	68502860	A	G	0.480205	2838.55	20	20	0.000393829	TRUE
chr2	68753240	T	A	0.483365	68526108	T	A	0.483365	2869.85	20	20	0.000248262	TRUE
chr2	68794483	C	A	0.399615	68567351	C	A	0.399615	1401.75	20	20	0.000289021	TRUE
chr2	68806672	A	AT	0.508469	68579540	A	AT	0.508469	471.062	16	20	0.00121686	FALSE
chr2	68806945	G	A	0.505471	68579813	G	A	0.505471	262.412	17	20	0.00136491	FALSE
chr2	100055506	A	G	0.489135	99439044	A	G	0.489135	2899.45	20	20	0.000301151	TRUE
chr2	109389463	G	A	0.998475	108773007	G	A	0.998475	2389.65	20	20	8.9e-07	TRUE
chr2	111907691	T	C	0.99761	111150114	T	C	0.99761	2915.3	20	20	2.9e-06	TRUE
chr2	112751928	G	A	0.483975	111994351	G	A	0.483975	1364.1	20	20	0.000346069	TRUE
chr2	112755001	A	G	0.49048	111997424	A	G	0.49048	1229.55	20	20	0.000390901	TRUE
chr2	112765973	A	G	0.477985	112008396	A	G	0.477985	401.85	20	20	0.00147617	TRUE
chr2	113983937	T	C	0.495075	113226360	T	C	0.495075	3237.7	20	20	0.000284327	FALSE
chr2	113984303	T	C	0.99596	113226726	T	C	0.99596	3303.5	20	20	5.6e-06	FALSE
chr2	113984503	C	T	0.48227	113226926	C	T	0.48227	2968.3	20	20	0.00027881	FALSE
chr2	148657117	G	A	0.477025	147899548	G	A	0.477025	1655.75	20	20	0.000517819	TRUE
chr2	152311570	G	A	0.47079	151455056	G	A	0.47079	1277.05	20	20	0.000409422	TRUE
chr2	152320118	G	A	0.50679	151463604	G	A	0.50679	1572.05	20	20	0.000460563	FALSE
chr2	152322095	A	T	0.484225	151465581	A	T	0.484225	2071.35	20	20	0.000314061	FALSE
chr2	152331418	C	G	0.468225	151474904	C	G	0.468225	645.45	20	20	0.00105128	TRUE
chr2	173460640	T	C	0.47582	172595912	T	C	0.47582	1469.15	20	20	0.000479471	TRUE
chr2	202122995	A	G	0.99858	201258272	A	G	0.99858	3055.85	20	20	1.13e-06	TRUE
chr2	204599579	C	T	0.47412	203734856	C	T	0.47412	1811.35	20	20	0.000491235	TRUE
chr2	212251864	T	C	0.4889	211387139	T	C	0.4889	1701.1	20	20	0.000482449	FALSE
chr2	215632256	A	G	0.99557	214767532	A	G	0.99557	1615.85	20	20	8.89e-06	TRUE
chr2	215645464	C	G	0.99512	214780740	C	G	0.99512	2410.65	20	20	3.7e-06	TRUE
chr2	215674224	G	A	0.99317	214809500	G	A	0.99317	1587.1	20	20	7.09e-06	TRUE
chr2	216973904	C	A	0.10798	216109181	C	A	0.10798	1035.9	20	20	0.000627543	FALSE
chr2	216973906	G	A	0.10798	216109183	G	A	0.10798	1035.9	20	20	0.000627543	FALSE
chr2	217012901	A	G	0.99802	216148178	A	G	0.99802	743.5	20	20	4.78e-06	TRUE
chr2	217057392	C	T	0.46142	216192669	C	T	0.46142	248.65	20	20	0.00237363	TRUE
chr2	225434445	A	G	0.48805	224569728	A	G	0.48805	1944.85	20	20	0.000475527	FALSE
chr2	227663544	A	G	0.482765	226798828	A	G	0.482765	1486.45	20	20	0.000498959	FALSE
chr3	8955389	C	T	0.995955	8913705	C	T	0.995955	1305.9	20	20	6.04e-06	TRUE
chr3	10089723	G	A	0.3332	10048039	G	A	0.3332	5156.95	20	20	0.00597799	FALSE
chr3	10191943	G	A	0.99789	10150259	G	A	0.99789	1754.05	20	20	3.28e-06	FALSE
chr3	11643465	T	C	0.996845	11601991	T	C	0.996845	993.85	20	20	6.67e-06	TRUE
chr3	11645992	T	C	0.99789	11604518	T	C	0.99789	551.55	20	20	4.6e-06	FALSE
chr3	11646010	G	T	0.99892	11604536	G	T	0.99892	482.6	20	20	3.4e-06	FALSE
chr3	14187449	G	T	0.48747	14145949	G	T	0.48747	1680.1	20	20	0.000359832	FALSE
chr3	14193889	C	T	0.490835	14152389	C	T	0.490835	1814.25	20	20	0.000358594	TRUE
chr3	14197987	A	T	0.99835	14156487	A	T	0.99835	2478.95	20	20	1.37e-06	TRUE
chr3	14219965	CCCT	C	0.0318312	14178465	CCCT	C	0.0318312	1119.25	16	20	3.44e-05	FALSE
chr3	15080696	G	A	0.99381	15039189	G	A	0.99381	265.95	20	20	7.51e-05	TRUE
chr3	47125385	G	A	0.99614	47083895	G	A	0.99614	3655.1	20	20	4.94e-06	TRUE
chr3	47162661	A	G	0.99684	47121171	A	G	0.99684	3195.45	20	20	3.56e-06	TRUE
chr3	49924940	T	C	0.99777	49887507	T	C	0.99777	1534.8	20	20	3.09e-06	TRUE
chr3	49936102	T	C	0.997435	49898669	T	C	0.997435	1544.85	20	20	2.87e-06	TRUE
chr3	49940697	CG	C	0.468285	49903264	CG	C	0.468285	1857.75	20	20	0.000368931	TRUE
chr3	52584787	T	C	0.994755	52550771	T	C	0.994755	1968.45	20	20	8.25e-06	TRUE
chr3	52610651	T	A	0.99329	52576635	T	A	0.99329	2651.1	20	20	9.75e-06	TRUE
chr3	52643685	T	C	0.994995	52609669	T	C	0.994995	3262.4	20	20	6.83e-06	TRUE
chr3	72799703	C	T	0.499245	72750552	C	T	0.499245	1738.2	20	20	0.000453269	FALSE
chr3	97365038	G	A	0.47664	97646194	G	A	0.47664	2607.15	20	20	0.000470203	FALSE
chr3	97365074	A	G	0.48675	97646230	A	G	0.48675	2472.75	20	20	0.000412115	FALSE
chr3	97367230	C	CA	0.476685	97648386	C	CA	0.476685	2188.15	20	20	0.000455735	FALSE
chr3	105422844	C	T	0.99633	105704000	C	T	0.99633	2501.4	20	20	3.15e-06	TRUE
chr3	105587747	A	C	0.485215	105868903	A	C	0.485215	2477.3	20	20	0.000334567	FALSE
chr3	119263680	C	T	0.486145	119544833	C	T	0.486145	3173.8	20	20	0.000173617	TRUE
chr3	121825197	G	A	0.998875	122106350	G	A	0.998875	3662.05	20	20	8.16e-07	TRUE
chr3	121838319	G	A	0.995215	122119472	G	A	0.995215	1674.5	20	20	9.42e-06	TRUE
chr3	128204951	C	T	0.48725	128486108	C	T	0.48725	1975.1	20	20	0.000369799	TRUE
chr3	128205860	G	C	0.99486	128487017	G	C	0.99486	752.65	20	20	2.46e-05	TRUE
chr3	130405071	T	C	0.490425	130686227	T	C	0.490425	763.9	20	20	0.000713387	TRUE
chr3	130449222	A	G	0.993685	130730378	A	G	0.993685	628.2	20	20	5.24e-05	TRUE
chr3	132068831	C	T	0.478455	132349987	C	T	0.478455	1564.4	20	20	0.000528975	FALSE
chr3	132075707	A	G	0.47681	132356863	A	G	0.47681	2680.5	20	20	0.000692782	FALSE
chr3	132075743	G	C	0.469045	132356899	G	C	0.469045	2694.2	20	20	0.000483986	FALSE
chr3	132075746	G	A	0.469045	132356902	G	A	0.469045	2694.2	20	20	0.000483986	FALSE
chr3	132075759	T	C	0.472525	132356915	T	C	0.472525	2657.6	20	20	0.000348254	FALSE
chr3	132076150	A	G	0.50895	132357306	A	G	0.50895	2423.4	20	20	0.000271191	FALSE
chr3	132076551	T	C	0.50688	132357707	T	C	0.50688	2635.65	20	20	0.000269247	FALSE
chr3	132076644	G	A	0.509865	132357800	G	A	0.509865	1438.25	20	20	0.000626154	FALSE
chr3	132076673	G	C	0.51005	132357829	G	C	0.51005	924.3	20	20	0.000650835	FALSE
chr3	132076706	G	T	0.507956	132357862	G	T	0.507956	560	18	20	0.00102849	FALSE
chr3	132077645	G	A	0.48081	132358801	G	A	0.48081	2781	20	20	0.000326647	FALSE
chr3	133329943	G	A	0.467945	133611099	G	A	0.467945	1235.2	20	20	0.000785091	TRUE
chr3	133342218	C	T	0.465015	133623374	C	T	0.465015	1403.65	20	20	0.000602229	TRUE
chr3	133356790	G	A	0.47523	133637946	G	A	0.47523	1456.65	20	20	0.000438877	TRUE
chr3	133362154	A	G	0.488065	133643310	A	G	0.488065	1256	20	20	0.000547255	TRUE
chr3	133368362	T	G	0.484895	133649518	T	G	0.484895	1583.15	20	20	0.000215771	TRUE
chr3	134670524	C	T	0.997225	134951682	C	T	0.997225	3176.75	20	20	9.16e-06	TRUE
chr3	134898742	C	T	0.997915	135179900	C	T	0.997915	2903.95	20	20	2.13e-06	FALSE
chr3	142168331	C	T	0.99885	142449489	C	T	0.99885	2838	20	20	9.32e-07	TRUE
chr3	142217537	A	G	0.99426	142498695	A	G	0.99426	2688.8	20	20	1.37e-05	TRUE
chr3	150881774	A	C	0.482015	151163987	A	C	0.482015	2296.35	20	20	0.000255916	TRUE
chr3	151090424	G	A	0.476395	151372636	G	A	0.476395	2027.35	20	20	0.000265239	TRUE
chr3	178927410	A	G	0.490425	179209622	A	G	0.490425	1113.35	20	20	0.000926146	TRUE
chr3	182681740	C	T	0.47797	182963952	C	T	0.47797	3269.25	20	20	0.00027639	TRUE
chr3	183211906	A	G	0.495145	183494118	A	G	0.495145	2304.2	20	20	0.000364848	TRUE
chr3	185080888	T	C	0.994515	185363100	T	C	0.994515	946.65	20	20	1.01e-05	FALSE
chr3	185795855	A	C	0.47252	186078066	A	C	0.47252	2750.7	20	20	0.000139491	FALSE
chr3	187446211	C	T	0.991725	187728423	C	T	0.991725	2455.3	20	20	2.22e-05	TRUE
chr3	187447701	C	A	0.495465	187729913	C	A	0.495465	2743.15	20	20	0.00021798	TRUE
chr4	1807894	G	A	0.99689	1806167	G	A	0.99689	2288.25	20	20	1.73e-05	FALSE
chr4	55141055	A	G	0.996665	54274888	A	G	0.996665	2367.25	20	20	2.31e-06	FALSE
chr4	55161391	T	C	0.99782	54295224	T	C	0.99782	2304.6	20	20	2.03e-06	FALSE
chr4	66196706	A	G	0.99787	65330988	A	G	0.99787	2540.15	20	20	1.56e-06	FALSE
chr4	84370091	A	G	0.484755	83448938	A	G	0.484755	1401.35	20	20	0.000328491	TRUE
chr4	84374480	C	T	0.481435	83453327	C	T	0.481435	2124	20	20	0.000480079	TRUE
chr4	84376743	A	T	0.99661	83455590	A	T	0.99661	2533.8	20	20	2.68e-06	TRUE
chr4	84383810	C	T	0.49425	83462657	C	T	0.49425	3883.7	20	20	0.00027881	FALSE
chr4	95170839	G	A	0.47629	94249688	G	A	0.47629	913.45	20	20	0.00052432	TRUE
chr4	95173779	T	C	0.45636	94252628	T	C	0.45636	1616.8	20	20	0.000708899	TRUE
chr4	95186055	A	G	0.4832	94264904	A	G	0.4832	1574.25	20	20	0.00051332	TRUE
chr4	95197520	C	T	0.482805	94276369	C	T	0.482805	2416.95	20	20	0.000188868	TRUE
chr4	104059542	G	A	0.482285	103138385	G	A	0.482285	659.5	20	20	0.000695107	TRUE
chr4	104066461	A	G	0.437695	103145304	A	G	0.437695	931.6	20	20	0.000566035	TRUE
chr4	104082349	C	T	0.47048	103161192	C	T	0.47048	1403.9	20	20	0.000303697	TRUE
chr4	104102563	T	C	0.45242	103181406	T	C	0.45242	679.25	20	20	0.00105608	TRUE
chr4	104117191	A	G	0.556875	103196034	A	G	0.556875	729.95	20	20	0.000702134	TRUE
chr4	106196951	A	G	0.478265	105275794	A	G	0.478265	3057.05	20	20	0.000219069	TRUE
chr4	143043340	A	G	0.993135	142122187	A	G	0.993135	1697.4	20	20	2.43e-05	TRUE
chr4	143081527	T	C	0.49163	142160374	T	C	0.49163	1922.25	20	20	0.000487735	TRUE
chr4	153250860	G	A	0.472915	152329708	G	A	0.472915	1358.65	20	20	0.00049028	TRUE
chr4	185310218	C	T	0.465255	184389064	C	T	0.465255	1687.4	20	20	0.000571897	TRUE
chr5	223646	A	T	0.49248	223531	A	T	0.49248	1750.4	20	20	0.000203139	FALSE
chr5	231111	T	C	0.990815	230996	T	C	0.990815	2343.6	20	20	3.04e-05	FALSE
chr5	233665	C	T	0.49348	233550	C	T	0.49348	2428.1	20	20	0.000360564	FALSE
chr5	256472	G	A	0.200195	256357	G	A	0.200195	1633.05	20	20	0.00107609	FALSE
chr5	256514	G	C	0.14256	256399	G	C	0.14256	1799.05	20	20	0.000290967	FALSE
chr5	878525	T	A	0.33252	878410	T	A	0.33252	928.3	20	20	0.000832792	FALSE
chr5	878551	A	G	0.0311	878436	A	G	0.0311	946.75	16	20	8.1e-05	FALSE
chr5	36182760	A	G	0.998715	36182658	A	G	0.998715	2168.55	20	20	1.35e-06	FALSE
chr5	36183485	C	G	0.467325	36183383	C	G	0.467325	238.7	20	20	0.00192881	FALSE
chr5	36183504	G	A	0.50358	36183402	G	A	0.50358	244.85	20	20	0.00172021	FALSE
chr5	38950776	G	A	0.998925	38950674	G	A	0.998925	2120.3	20	20	5.37e-07	TRUE
chr5	38955796	G	A	0.99578	38955694	G	A	0.99578	1204.8	20	20	1.96e-05	TRUE
chr5	56161787	G	A	0.99743	56865960	G	A	0.99743	1957.85	20	20	3.93e-06	TRUE
chr5	56177443	G	A	0.49171	56881616	G	A	0.49171	2252.2	20	20	0.000371803	TRUE
chr5	56177743	G	A	0.996865	56881916	G	A	0.996865	2455.2	20	20	2.46e-06	TRUE
chr5	56178217	A	C	0.9969	56882390	A	C	0.9969	2797.25	20	20	1.76e-06	TRUE
chr5	67522722	C	T	0.48564	68226894	C	T	0.48564	3039.5	20	20	0.000242164	TRUE
chr5	67588148	G	A	0.479575	68292320	G	A	0.479575	1869.4	20	20	0.000389257	TRUE
chr5	68695940	T	G	0.4978	69400113	T	G	0.4978	434.4	20	20	0.00110492	FALSE
chr5	80149981	A	G	0.99747	80854162	A	G	0.99747	2001.7	20	20	3.9e-06	TRUE
chr5	80168937	G	A	0.99713	80873118	G	A	0.99713	1852.35	20	20	3.35e-06	TRUE
chr5	82491674	T	C	0.49978	83195855	T	C	0.49978	2434.6	20	20	0.000361099	TRUE
chr5	86564995	T	A	0.99624	87269178	T	A	0.99624	2694.7	20	20	7.24e-06	FALSE
chr5	112162854	T	C	0.993095	112827157	T	C	0.993095	2170.2	20	20	1.71e-05	TRUE
chr5	112164561	G	A	0.99552	112828864	G	A	0.99552	1111.65	20	20	6.93e-06	TRUE
chr5	112175770	G	A	0.996885	112840073	G	A	0.996885	2741.05	20	20	1.85e-06	TRUE
chr5	112176325	G	A	0.995025	112840628	G	A	0.995025	2840.3	20	20	5.14e-06	TRUE
chr5	112176559	T	G	0.99601	112840862	T	G	0.99601	2708	20	20	3.51e-06	TRUE
chr5	112176756	T	A	0.996695	112841059	T	A	0.996695	2477.55	20	20	3.81e-06	TRUE
chr5	112177171	G	A	0.996365	112841474	G	A	0.996365	2842.8	20	20	2.89e-06	TRUE
chr5	138266546	G	A	0.4845	138930857	G	A	0.4845	1150.7	20	20	0.000395589	TRUE
chr5	138267377	G	A	0.488165	138931688	G	A	0.488165	2228.7	20	20	0.000362757	FALSE
chr5	138267816	A	G	0.494625	138932127	A	G	0.494625	2812.15	20	20	0.000287074	FALSE
chr5	149450132	T	C	0.5008	150070569	T	C	0.5008	435.7	20	20	0.000842272	FALSE
chr5	149460355	G	A	0.494225	150080792	G	A	0.494225	1839.65	20	20	0.000506445	FALSE
chr5	161113004	G	A	0.487735	161685998	G	A	0.487735	524.35	20	20	0.00093015	TRUE
chr5	161119071	G	T	0.998185	161692065	G	T	0.998185	1678.85	20	20	3.21e-06	TRUE
chr5	161119125	C	G	0.486025	161692119	C	G	0.486025	1606.4	20	20	0.000371167	TRUE
chr5	161128761	C	G	0.99859	161701755	C	G	0.99859	1341.2	20	20	2.17e-06	TRUE
chr5	176514595	T	C	0.994265	177087594	T	C	0.994265	1382.65	20	20	7.25e-06	FALSE
chr5	176517461	T	G	0.484125	177090460	T	G	0.484125	2680.2	20	20	0.00032611	TRUE
chr5	176517797	C	T	0.99575	177090796	C	T	0.99575	2272.3	20	20	8.61e-06	TRUE
chr5	176518784	C	T	0.99539	177091783	C	T	0.99539	2531.9	20	20	4e-06	TRUE
chr5	176637192	T	C	0.487295	177210191	T	C	0.487295	3146.6	20	20	0.000390277	TRUE
chr5	176721198	T	C	0.99742	177294197	T	C	0.99742	2694.95	20	20	1.38e-06	TRUE
chr5	176721272	G	C	0.48763	177294271	G	C	0.48763	2626.85	20	20	0.000453283	TRUE
chr5	180039606	C	T	0.48765	180612606	C	T	0.48765	698.95	20	20	0.000558751	FALSE
chr5	180043388	G	A	0.495945	180616388	G	A	0.495945	2615.4	20	20	0.00036707	FALSE
chr5	180046344	G	C	0.497635	180619344	G	C	0.497635	734.8	20	20	0.00119619	FALSE
chr5	180057293	T	C	0.482665	180630293	T	C	0.482665	1334.7	20	20	0.000637707	FALSE
chr6	656143	C	A	0.481405	656143	C	A	0.481405	437.55	20	20	0.000891673	TRUE
chr6	656343	T	C	0.521025	656343	T	C	0.521025	807.05	20	20	0.000539929	TRUE
chr6	20490443	A	T	0.49303	20490212	A	T	0.49303	2454.3	20	20	0.000176544	FALSE
chr6	26056549	A	G	0.499165	26056321	A	G	0.499165	3565.8	20	20	0.000198045	FALSE
chr6	30671989	G	C	0.48542	30704212	G	C	0.48542	3081.95	20	20	0.000315713	FALSE
chr6	30857072	G	C	0.469335	30889295	G	C	0.469335	1877.6	20	20	0.000320336	FALSE
chr6	30858857	C	T	0.48131	30891080	C	T	0.48131	1583.9	20	20	0.000305851	FALSE
chr6	30864829	T	C	0.500175	30897052	T	C	0.500175	2094.95	20	20	0.00034118	FALSE
chr6	30865204	A	C	0.488155	30897427	A	C	0.488155	1455.6	20	20	0.000570488	FALSE
chr6	32172065	T	G	0.99642	32204288	T	G	0.99642	3180.8	20	20	4.32e-06	TRUE
chr6	32180623	C	A	0.48812	32212846	C	A	0.48812	2129.4	20	20	0.000222946	TRUE
chr6	32190484	G	A	0.492465	32222707	G	A	0.492465	3051.8	20	20	0.000311134	TRUE
chr6	32940804	T	C	0.467695	32973027	T	C	0.467695	2997.05	20	20	0.000674443	FALSE
chr6	32942302	G	A	0.99746	32974525	G	A	0.99746	3209.1	20	20	9.18e-07	TRUE
chr6	32946133	T	C	0.49105	32978356	T	C	0.49105	3537.15	20	20	0.000183359	TRUE
chr6	35423662	A	C	0.49232	35455885	A	C	0.49232	3094.35	20	20	0.000189474	TRUE
chr6	35443835	G	A	0.48701	35476058	G	A	0.48701	1433.25	20	20	0.000620954	TRUE
chr6	36645696	A	G	0.48875	36677919	A	G	0.48875	2613.25	20	20	0.000307382	FALSE
chr6	41903782	A	C	0.487925	41936044	A	C	0.487925	1161.3	20	20	0.000235573	TRUE
chr6	82904323	C	A	0.48468	82194606	C	A	0.48468	914.25	20	20	0.000526409	TRUE
chr6	93967851	C	T	0.48387	93258133	C	T	0.48387	1446.7	20	20	0.000973176	TRUE
chr6	93982124	A	G	0.99686	93272406	A	G	0.99686	1525.4	20	20	4.39e-06	TRUE
chr6	94067981	C	T	0.99508	93358263	C	T	0.99508	1335.95	20	20	9.11e-06	TRUE
chr6	112382313	G	T	0.483965	112061110	G	T	0.483965	2746.25	20	20	0.000312214	TRUE
chr6	117631431	T	G	0.49038	117310268	T	G	0.49038	1599.9	20	20	0.000379205	TRUE
chr6	117683821	G	A	0.475555	117362658	G	A	0.475555	2453.5	20	20	0.00021175	TRUE
chr6	117686840	T	C	0.474065	117365677	T	C	0.474065	2096.75	20	20	0.000366009	TRUE
chr6	117725448	T	G	0.47991	117404285	T	G	0.47991	1266.1	20	20	0.000763803	TRUE
chr6	117725578	T	A	0.993855	117404415	T	A	0.993855	1782.3	20	20	1.38e-05	TRUE
chr6	134493397	G	A	0.48401	134172259	G	A	0.48401	2268.2	20	20	0.000295515	TRUE
chr6	137540633	G	T	0.491675	137219496	G	T	0.491675	3112.85	20	20	0.000313794	FALSE
chr6	149983216	G	A	0.995955	149662080	G	A	0.995955	1888.05	20	20	7.46e-06	TRUE
chr6	150004779	A	G	0.99353	149683643	A	G	0.99353	2006.4	20	20	1.16e-05	TRUE
chr6	151686905	C	T	0.49523	151365770	C	T	0.49523	3083.65	20	20	0.000195059	TRUE
chr6	152129077	T	C	0.997095	151807942	T	C	0.997095	1210.45	20	20	7.68e-07	TRUE
chr6	152129308	G	C	0.489145	151808173	G	C	0.489145	1659.7	20	20	0.000542188	TRUE
chr6	152201875	T	C	0.995645	151880740	T	C	0.995645	1000.85	20	20	1.16e-05	TRUE
chr6	152265522	G	C	0.989625	151944387	G	C	0.989625	2090.25	20	20	5.52e-05	TRUE
chr6	157405930	G	A	0.49444	157084796	G	A	0.49444	2947.55	20	20	0.000152179	TRUE
chr6	157528506	G	C	0.49198	157207372	G	C	0.49198	3390.1	20	20	0.000347925	TRUE
chr6	160453978	A	G	0.4586	160032946	A	G	0.4586	2039.45	20	20	0.000483334	FALSE
chr6	160464289	G	A	0.49064	160043257	G	A	0.49064	3020.6	20	20	0.000264014	TRUE
chr6	160468278	A	G	0.512355	160047246	A	G	0.512355	2806.8	20	20	0.000337534	TRUE
chr6	160494409	A	G	0.993755	160073377	A	G	0.993755	2749.05	20	20	2.18e-05	TRUE
chr6	160505199	C	G	0.997145	160084167	C	G	0.997145	2026.95	20	20	2.96e-06	FALSE
chr6	160505207	A	G	0.480605	160084175	A	G	0.480605	1868.2	20	20	0.000231663	FALSE
chr6	160517481	C	T	0.4757	160096449	C	T	0.4757	2331.05	20	20	0.000265158	FALSE
chr6	163986482	A	G	0.997985	163565450	A	G	0.997985	2732	20	20	3.33e-06	FALSE
chr6	163987389	T	A	0.998455	163566357	T	A	0.998455	2699	20	20	1.13e-06	FALSE
chr7	2946461	T	C	0.472065	2906827	T	C	0.472065	1550.5	20	20	0.000201479	FALSE
chr7	6026685	G	T	0.47705	5987054	G	T	0.47705	2578.7	20	20	0.000176843	FALSE
chr7	6026775	T	C	0.998705	5987144	T	C	0.998705	2422.35	20	20	8.75e-07	FALSE
chr7	6026988	G	A	0.496875	5987357	G	A	0.496875	2498.55	20	20	0.0003751	FALSE
chr7	6036980	G	C	0.996585	5997349	G	C	0.996585	533	20	20	1.13e-05	FALSE
chr7	6045627	C	T	0.48708	6005996	C	T	0.48708	2129.25	20	20	0.000520782	FALSE
chr7	13978809	T	C	0.481325	13939184	T	C	0.481325	2006.3	20	20	0.000395191	TRUE
chr7	48004962	C	T	0.488145	47965365	C	T	0.488145	1807.2	20	20	0.00025507	TRUE
chr7	55233089	C	T	0.479975	55165396	C	T	0.479975	2291.1	20	20	0.000559685	TRUE
chr7	55238253	G	A	0.490885	55170560	G	A	0.490885	2450.45	20	20	0.000182442	FALSE
chr7	55238268	G	A	0.490945	55170575	G	A	0.490945	2484.5	20	20	0.000118363	FALSE
chr7	55238464	T	G	0.49153	55170771	T	G	0.49153	2694.55	20	20	0.000149851	FALSE
chr7	55238874	T	A	0.48947	55171181	T	A	0.48947	1669.95	20	20	0.000244835	FALSE
chr7	55249063	G	A	0.49071	55181370	G	A	0.49071	2066.25	20	20	0.000261536	TRUE
chr7	55266417	T	C	0.99618	55198724	T	C	0.99618	2134.65	20	20	5.03e-06	TRUE
chr7	77648671	G	C	0.49917	78019354	G	C	0.49917	437.8	20	20	0.00218248	FALSE
chr7	77756580	T	C	0.996085	78127263	T	C	0.996085	2642.8	20	20	4.29e-06	TRUE
chr7	77756724	C	T	0.998255	78127407	C	T	0.998255	1831.1	20	20	2.5e-06	TRUE
chr7	78119109	C	T	0.99568	78489792	C	T	0.99568	1589.6	20	20	2.78e-06	TRUE
chr7	81372047	A	G	0.99704	81742731	A	G	0.99704	2628.5	20	20	1.78e-06	FALSE
chr7	81372156	A	G	0.99807	81742840	A	G	0.99807	2669.05	20	20	3.25e-06	FALSE
chr7	81380574	C	T	0.99935	81751258	C	T	0.99935	2494.7	20	20	2.95e-07	FALSE
chr7	81380813	CCATAGA	G	0.99621	81751497	CCATAGA	G	0.99621	2654.1	20	20	4.43e-06	FALSE
chr7	81380821	A	C	0.99621	81751505	A	C	0.99621	2654.1	20	20	4.43e-06	FALSE
chr7	81381326	C	T	0.997485	81752010	C	T	0.997485	3163.7	20	20	3.57e-06	FALSE
chr7	87138645	A	G	0.481235	87509329	A	G	0.481235	1365.9	20	20	0.000715014	TRUE
chr7	87160618	A	C	0.485575	87531302	A	C	0.485575	797.1	20	20	0.000758728	TRUE
chr7	87179601	A	G	0.477515	87550285	A	G	0.477515	1289.6	20	20	0.000788929	FALSE
chr7	98547864	C	T	0.468095	98950241	C	T	0.468095	2497.45	20	20	0.000309564	TRUE
chr7	98609888	C	T	0.490025	99012265	C	T	0.490025	2457.75	20	20	0.00024076	TRUE
chr7	100411278	T	C	0.993995	100813656	T	C	0.993995	575.95	20	20	1.49e-05	TRUE
chr7	100416250	A	G	0.99491	100818628	A	G	0.99491	1267.55	20	20	1.72e-05	FALSE
chr7	106508978	A	G	0.99688	106868533	A	G	0.99688	2693.05	20	20	3.06e-06	TRUE
chr7	106508987	T	C	0.996905	106868542	T	C	0.996905	2689.75	20	20	2.22e-06	TRUE
chr7	106509331	C	A	0.486985	106868886	C	A	0.486985	2741.85	20	20	0.000285361	TRUE
chr7	106524689	C	T	0.462235	106884244	C	T	0.462235	1640.4	20	20	0.00034566	TRUE
chr7	116435768	C	T	0.99513	116795714	C	T	0.99513	2440.05	20	20	1.62e-05	TRUE
chr7	116436022	G	A	0.99368	116795968	G	A	0.99368	2686.45	20	20	6.98e-06	TRUE
chr7	116436097	G	A	0.993825	116796043	G	A	0.993825	2313.65	20	20	1.18e-05	TRUE
chr7	128846328	G	C	0.997805	129206487	G	C	0.997805	2927.75	20	20	1.78e-06	TRUE
chr7	NA	NA	NA	NA	142865498	G	T	0.998805	896.6	20	20	2.2e-06	TRUE
chr7	NA	NA	NA	NA	142867630	A	G	0.998795	267	19	20	6.94e-06	TRUE
chr7	NA	NA	NA	NA	142868021	A	G	0.9941	529.65	20	20	2.05e-05	TRUE
chr7	151873853	C	T	0.48693	152176768	C	T	0.48693	3524.65	20	20	0.000284847	TRUE
chr7	151882672	C	A	0.152675	152185587	C	A	0.152675	2364.75	20	20	0.000419157	FALSE
chr7	151927021	C	A	0.57304	152229936	C	A	0.57304	3965.15	20	20	0.000443826	FALSE
chr7	151927026	T	C	0.571655	152229941	T	C	0.571655	4064.95	20	20	0.000442939	FALSE
chr7	151932908	T	C	0.095055	152235823	T	C	0.095055	1887.25	20	20	0.00179052	FALSE
chr7	151932945	C	T	0.10395	152235860	C	T	0.10395	2116.55	20	20	0.000975388	FALSE
chr7	151932965	C	T	0.09648	152235880	C	T	0.09648	2087	20	20	0.000717622	FALSE
chr7	151932990	C	T	0.034885	152235905	C	T	0.034885	1725.25	20	20	3.58e-05	FALSE
chr7	151935831	G	A	0.05264	152238746	G	A	0.05264	4128.55	20	20	2.96e-05	FALSE
chr7	151935853	T	C	0.176505	152238768	T	C	0.176505	3315.8	20	20	0.000657166	FALSE
chr7	151945071	G	GT	0.393445	152247986	G	GT	0.393445	5632.2	20	20	0.000286728	FALSE
chr7	151945101	G	C	0.04562	152248016	G	C	0.04562	5452.3	20	20	7.23e-05	FALSE
chr7	151962134	G	T	0.044105	152265049	G	T	0.044105	6059.75	20	20	3.75e-05	FALSE
chr7	151962168	C	A	0.04986	152265083	C	A	0.04986	8090.95	20	20	4.02e-05	FALSE
chr7	151962176	T	A	0.280715	152265091	T	A	0.280715	8319.05	20	20	6.03e-05	FALSE
chr7	151962257	C	T	0.04257	152265172	C	T	0.04257	6046.15	20	20	2.81e-05	FALSE
chr7	151962265	C	T	0.040265	152265180	C	T	0.040265	5521.5	20	20	3.49e-05	FALSE
chr7	151962269	C	T	0.04037	152265184	C	T	0.04037	5216.2	20	20	4.52e-05	FALSE
chr7	151962294	G	A	0.0296	152265209	G	A	0.0296	3578.47	17	20	2.88e-05	FALSE
chr7	151970797	A	T	0.05635	152273712	A	T	0.05635	5504.35	20	20	3.82e-05	FALSE
chr7	151970856	T	A	0.036745	152273771	T	A	0.036745	3915.1	20	20	1.98e-05	FALSE
chr7	151970859	C	T	0.036745	152273774	C	T	0.036745	3915.1	20	20	1.98e-05	FALSE
chr7	154737335	G	GCTCGGCC	0.93432	154945625	G	GCTCGGCC	0.93432	1294.2	20	20	0.000590925	FALSE
chr7	154738409	T	C	0.99378	154946699	T	C	0.99378	1394.8	20	20	6.21e-06	TRUE
chr8	9564437	A	G	0.997395	9706927	A	G	0.997395	1254.35	20	20	3.08e-06	FALSE
chr8	9577940	T	C	0.99548	9720430	T	C	0.99548	1440.05	20	20	4.99e-06	FALSE
chr8	23540249	G	A	0.546155	23682736	G	A	0.546155	984.15	20	20	0.000730099	TRUE
chr8	30924557	C	T	0.47195	31067041	C	T	0.47195	2202.9	20	20	0.00037815	TRUE
chr8	30973957	G	T	0.49498	31116441	G	T	0.49498	2761.55	20	20	0.00033165	TRUE
chr8	30999040	A	G	0.49356	31141524	A	G	0.49356	2692.5	20	20	0.000135552	TRUE
chr8	30999280	G	T	0.47668	31141764	G	T	0.47668	1981.7	20	20	0.000298363	TRUE
chr8	31024638	C	T	0.47836	31167122	C	T	0.47836	2416.35	20	20	0.000288699	TRUE
chr8	68968166	C	A	0.99539	68055931	C	A	0.99539	1696.95	20	20	5.84e-06	TRUE
chr8	68968171	G	A	0.99615	68055936	G	A	0.99615	1749.65	20	20	4.75e-06	TRUE
chr8	68993013	AT	GC	0.4394	68080778	AT	GC	0.4394	1091.1	20	20	0.000897778	TRUE
chr8	69020558	C	T	0.47238	68108323	C	T	0.47238	1494.15	20	20	0.000226953	TRUE
chr8	95419698	A	G	0.48219	94407470	A	G	0.48219	1113.05	20	20	0.000641705	TRUE
chr8	95440423	T	C	0.43838	94428195	T	C	0.43838	417.35	20	20	0.00101792	FALSE
chr8	95440553	A	G	0.47781	94428325	A	G	0.47781	461.45	20	20	0.00028425	FALSE
chr8	95443806	T	C	0.48685	94431578	T	C	0.48685	469.15	20	20	0.000699172	FALSE
chr8	118819578	C	T	0.99548	117807339	C	T	0.99548	2685.9	20	20	2.23e-05	TRUE
chr8	121013770	A	G	0.99569	120001531	A	G	0.99569	1323.9	20	20	5.86e-06	TRUE
chr8	121013835	A	C	0.486115	120001596	A	C	0.486115	2183.7	20	20	0.000392596	TRUE
chr8	121061879	G	A	0.994475	120049640	G	A	0.994475	2856.05	20	20	5.51e-06	TRUE
chr8	145737636	A	G	0.997715	144512253	A	G	0.997715	1362.75	20	20	3.33e-06	TRUE
chr8	145742514	A	G	0.996945	144517130	A	G	0.996945	1278.05	20	20	6.49e-06	TRUE
chr9	5050706	C	T	0.47836	5050706	C	T	0.47836	2495.25	20	20	0.000405407	TRUE
chr9	5081780	G	A	0.483675	5081780	G	A	0.483675	2305	20	20	0.000368542	TRUE
chr9	5557672	T	C	0.997215	5557672	T	C	0.997215	3275.4	20	20	2.63e-06	TRUE
chr9	5557708	T	C	0.48068	5557708	T	C	0.48068	3351.65	20	20	0.000209705	TRUE
chr9	8465598	A	G	0.49054	8465598	A	G	0.49054	1366.55	20	20	0.000350018	TRUE
chr9	8518143	T	C	0.48359	8518143	T	C	0.48359	2038.9	20	20	0.000250239	TRUE
chr9	21975017	C	T	0.49163	21975018	C	T	0.49163	1558.6	20	20	0.000164544	FALSE
chr9	27183463	A	C	0.99615	27183465	A	C	0.99615	745.95	20	20	6.29e-06	TRUE
chr9	27202870	A	G	0.475545	27202872	A	G	0.475545	957.45	20	20	0.000970439	TRUE
chr9	27205021	G	A	0.47423	27205023	G	A	0.47423	1043.75	20	20	0.000704517	TRUE
chr9	33001449	C	A	0.489485	33001451	C	A	0.489485	3595.55	20	20	0.000277207	FALSE
chr9	36840623	G	A	0.99865	36840626	G	A	0.99865	1160	20	20	2.7e-06	TRUE
chr9	87425973	G	A	0.469545	84811058	G	A	0.469545	1610.05	20	20	0.000131042	FALSE
chr9	87426298	A	G	0.465065	84811383	A	G	0.465065	2112	20	20	0.000444834	FALSE
chr9	87429290	A	G	0.48578	84814375	A	G	0.48578	2211.05	20	20	0.000150089	FALSE
chr9	87489785	G	C	0.99561	84874870	G	C	0.99561	1599	20	20	1.07e-05	FALSE
chr9	87492574	A	G	0.49415	84877659	A	G	0.49415	2378.3	20	20	0.000319582	FALSE
chr9	93606309	G	A	0.49287	90844027	G	A	0.49287	2008.3	20	20	0.000435538	TRUE
chr9	97872712	C	T	0.99863	95110430	C	T	0.99863	2018.1	20	20	1.02e-06	FALSE
chr9	97873339	G	A	0.489075	95111057	G	A	0.489075	2084.2	20	20	0.000379869	FALSE
chr9	97873435	G	A	0.49472	95111153	G	A	0.49472	2299.9	20	20	0.000373423	FALSE
chr9	98209594	G	A	0.99483	95447312	G	A	0.99483	1461.35	20	20	9.61e-06	TRUE
chr9	101570336	A	T	0.485245	98808054	A	T	0.485245	1032.3	20	20	0.000725909	TRUE
chr9	110249505	C	T	0.493825	107487224	C	T	0.493825	1247.1	20	20	0.000435644	TRUE
chr9	127951863	G	A	0.49343	125189584	G	A	0.49343	2306	20	20	0.000394364	TRUE
chr9	133759489	CAAG	C	0.029365	130884102	CAAG	C	0.029365	3268.3	20	20	1.22e-05	TRUE
chr9	136907005	G	A	0.47748	134041883	G	A	0.47748	1689.45	20	20	0.00042807	TRUE
chr9	136913355	T	C	0.49583	134048233	T	C	0.49583	1996.6	20	20	0.000361169	TRUE
chr9	136918662	C	A	0.47897	134053540	C	A	0.47897	1335.65	20	20	0.000766716	FALSE
chr9	139391636	G	A	0.483785	136497184	G	A	0.483785	2353.1	20	20	0.000528707	TRUE
chr9	139397707	G	A	0.50471	136503255	G	A	0.50471	2538.6	20	20	0.000473016	TRUE
chr9	139400219	G	A	0.48866	136505767	G	A	0.48866	1968.55	20	20	0.000385241	TRUE
chr9	139407932	A	G	0.48582	136513480	A	G	0.48582	2370.4	20	20	0.000206008	TRUE
chr9	139418260	A	G	0.99347	136523808	A	G	0.99347	2313.4	20	20	8.57e-06	TRUE
chr9	139564668	G	A	0.479225	136670216	G	A	0.479225	521.55	20	20	0.00132505	FALSE
chr9	139811047	G	A	0.48233	136916595	G	A	0.48233	314.7	20	20	0.000445709	TRUE
chr10	14974905	T	C	0.48085	14932906	T	C	0.48085	1965.4	20	20	0.000289788	FALSE
chr10	14976727	G	C	0.471285	14934728	G	C	0.471285	1993.7	20	20	0.000559658	FALSE
chr10	14987440	A	G	0.487185	14945441	A	G	0.487185	2703	20	20	0.000221141	FALSE
chr10	43595968	A	G	0.50059	43100520	A	G	0.50059	1747.3	20	20	0.000548216	TRUE
chr10	43606687	A	G	0.99788	43111239	A	G	0.99788	2225.05	20	20	2.02e-06	TRUE
chr10	43610119	G	A	0.503815	43114671	G	A	0.503815	2259.9	20	20	0.000312339	TRUE
chr10	43613843	G	T	0.9973	43118395	G	T	0.9973	1320.1	20	20	5.6e-06	TRUE
chr10	43615633	C	G	0.49143	43120185	C	G	0.49143	2194.2	20	20	0.000257319	TRUE
chr10	43622217	T	C	0.496225	43126769	T	C	0.496225	2873.3	20	20	0.000245629	FALSE
chr10	43622368	T	A	0.51015	43126920	T	A	0.51015	2817.9	20	20	0.000215819	FALSE
chr10	43622933	T	C	0.49999	43127485	T	C	0.49999	1821.85	20	20	0.000241125	FALSE
chr10	NA	NA	NA	NA	45972059	C	G	0.99201	775.8	20	20	7.89e-05	FALSE
chr10	50678550	A	C	0.49017	49470504	A	C	0.49017	1912.85	20	20	0.000254425	TRUE
chr10	50681033	G	A	0.99472	49472987	G	A	0.99472	1307.5	20	20	1.59e-05	TRUE
chr10	50723684	G	A	0.998455	49515638	G	A	0.998455	1986.5	20	20	1.02e-06	FALSE
chr10	50724016	C	T	0.998775	49515970	C	T	0.998775	1846.9	20	20	5.81e-07	FALSE
chr10	50724749	C	T	0.49317	49516703	C	T	0.49317	1903.45	20	20	0.000303734	FALSE
chr10	50740876	G	C	0.997725	49532830	G	C	0.997725	1773.55	20	20	2.32e-06	TRUE
chr10	70405855	A	G	0.997565	68646098	A	G	0.997565	3189	20	20	2.82e-06	TRUE
chr10	88635779	C	A	0.44035	86876022	C	A	0.44035	614.55	20	20	0.00153572	FALSE
chr10	88930249	A	T	0.48969	87170492	A	T	0.48969	1991.8	20	20	0.000409876	FALSE
chr10	88939962	T	C	0.99741	87180205	T	C	0.99741	2321.6	20	20	2.44e-06	FALSE
chr10	90771829	T	C	0.47031	89012072	T	C	0.47031	1883.25	20	20	0.000452556	TRUE
chr10	93596361	C	A	0.549915	91836604	C	A	0.549915	545.3	20	20	0.00153046	FALSE
chr10	93608142	G	A	0.47532	91848385	G	A	0.47532	921	20	20	0.000620925	TRUE
chr10	97990583	A	G	0.494165	96230827	A	G	0.494165	2037.25	20	20	0.000208094	TRUE
chr10	101977883	C	T	0.479355	100218126	C	T	0.479355	1157.75	20	20	0.000619075	TRUE
chr10	103874337	T	A	0.99806	102114580	T	A	0.99806	1186.2	20	20	2.49e-06	FALSE
chr10	115609915	C	G	0.994195	113850156	C	G	0.994195	3424.8	20	20	3.54e-06	TRUE
chr10	123239112	G	A	0.48886	121479598	G	A	0.48886	1592.6	20	20	0.000302383	TRUE
chr10	123298158	T	C	0.99588	121538644	T	C	0.99588	2089.15	20	20	4.42e-06	TRUE
chr10	126517989	G	A	0.998145	124829420	G	A	0.998145	1931.1	20	20	3.49e-06	TRUE
chr11	534242	A	G	0.49688	534242	A	G	0.49688	1440.85	20	20	0.0003123	TRUE
chr11	8251921	G	C	0.49068	8230374	G	C	0.49068	2482.9	20	20	0.000305193	TRUE
chr11	8284981	A	C	0.99566	8263434	A	C	0.99566	1863.5	20	20	1.11e-05	FALSE
chr11	8284995	T	C	0.99793	8263448	T	C	0.99793	1970.55	20	20	2.58e-06	FALSE
chr11	32456694	C	A	0.53566	32435148	C	A	0.53566	984.9	20	20	0.00124174	TRUE
chr11	33881016	T	C	0.4953	33859470	T	C	0.4953	2726.4	20	20	0.000737153	TRUE
chr11	33886294	A	G	0.49182	33864748	A	G	0.49182	2468.9	20	20	0.000470651	TRUE
chr11	44129290	C	A	0.49305	44107740	C	A	0.49305	2727.15	20	20	0.000284696	TRUE
chr11	61204361	A	C	0.99485	61436889	A	C	0.99485	420.6	20	20	2.9e-05	FALSE
chr11	64572018	T	C	0.995365	64804546	T	C	0.995365	2408.4	20	20	3.4e-06	TRUE
chr11	64572557	A	G	0.996435	64805085	A	G	0.996435	2427.5	20	20	1.82e-06	TRUE
chr11	64572602	G	A	0.484665	64805130	G	A	0.484665	2408.8	20	20	0.000288295	TRUE
chr11	67200819	C	T	0.47897	67433348	C	T	0.47897	421.1	20	20	0.00110659	TRUE
chr11	67202156	C	T	0.47537	67434685	C	T	0.47537	495.1	20	20	0.00125041	FALSE
chr11	76257215	T	C	0.507315	76546171	T	C	0.507315	3431.45	20	20	0.000198593	TRUE
chr11	85968623	C	T	0.468735	86257581	C	T	0.468735	649.1	20	20	0.00100373	TRUE
chr11	88911696	C	A	0.996155	89178528	C	A	0.996155	1224.65	20	20	1.1e-05	TRUE
chr11	108160350	C	T	0.470345	108289623	C	T	0.470345	1938.35	20	20	0.000501391	FALSE
chr11	111957665	G	A	0.994395	112086941	G	A	0.994395	883.6	20	20	1.13e-05	TRUE
chr11	111959625	C	T	0.9953	112088901	C	T	0.9953	1232.65	20	20	9.63e-06	FALSE
chr11	113679119	C	T	0.99723	113808397	C	T	0.99723	2231.45	20	20	2.6e-06	TRUE
chr11	113934587	A	G	0.4649	114063865	A	G	0.4649	2216.5	20	20	0.000291424	TRUE
chr11	119103193	A	G	0.483665	119232483	A	G	0.483665	1743.7	20	20	0.000539368	TRUE
chr11	125525195	A	G	0.99938	125655300	A	G	0.99938	1704.15	20	20	3.91e-07	TRUE
chr12	4388084	C	G	0.492415	4278918	C	G	0.492415	1767.2	20	20	0.000337616	FALSE
chr12	4553332	A	G	0.993995	4444166	A	G	0.993995	777.45	20	20	2.8e-05	FALSE
chr12	4553383	A	G	0.99362	4444217	A	G	0.99362	636.5	20	20	1.02e-05	FALSE
chr12	4554548	G	C	0.99544	4445382	G	C	0.99544	1864.1	20	20	9.23e-06	FALSE
chr12	7065635	T	C	0.99799	6956472	T	C	0.99799	2015.5	20	20	1.54e-06	FALSE
chr12	7067226	G	A	0.488305	6958063	G	A	0.488305	1985.65	20	20	0.000134618	FALSE
chr12	12871099	T	G	0.49361	12718165	T	G	0.49361	3058	20	20	0.000351328	TRUE
chr12	18443809	C	A	0.99297	18290875	C	A	0.99297	1098.4	20	20	2.37e-05	TRUE
chr12	18446881	C	T	0.993525	18293947	C	T	0.993525	981.6	20	20	1.67e-05	TRUE
chr12	18649057	C	T	0.994495	18496123	C	T	0.994495	1323.2	20	20	1.75e-05	TRUE
chr12	25362465	G	A	0.99156	25209531	G	A	0.99156	1314.5	20	20	2.07e-05	FALSE
chr12	25368084	T	C	0.440675	25215150	T	C	0.440675	178.875	16	20	0.00200797	FALSE
chr12	49425978	T	C	0.487295	49032195	T	C	0.487295	3412.45	20	20	0.000206674	TRUE
chr12	49444545	G	A	0.494575	49050762	G	A	0.494575	3091.1	20	20	0.000246862	TRUE
chr12	53800381	C	G	0.4779	53406597	C	G	0.4779	910.8	20	20	0.00100986	TRUE
chr12	56494991	G	A	0.481415	56101207	G	A	0.481415	1979.15	20	20	0.000434333	TRUE
chr12	57859431	G	A	0.494545	57465648	G	A	0.494545	840.35	20	20	0.000550079	TRUE
chr12	57865321	G	A	0.48048	57471538	G	A	0.48048	2004.15	20	20	0.000256066	TRUE
chr12	57865821	G	C	0.48297	57472038	G	C	0.48297	1347.75	20	20	0.000801136	TRUE
chr12	58143020	C	T	0.4768	57749237	C	T	0.4768	1727.9	20	20	0.000167052	FALSE
chr12	69967862	G	A	0.497885	69574082	G	A	0.497885	3067.45	20	20	0.000285462	TRUE
chr12	111884608	T	C	0.99457	111446804	T	C	0.99457	1694.65	20	20	8.4e-06	TRUE
chr12	121434630	C	CTCATTCAT	0.42118	120996827	C	CTCATTCAT	0.42118	1078.95	20	20	0.000603864	FALSE
chr12	121437221	T	C	0.496315	120999418	T	C	0.496315	1727.4	20	20	0.000305394	FALSE
chr12	121437382	A	G	0.992115	120999579	A	G	0.992115	1140.2	20	20	1.33e-05	FALSE
chr12	124821666	G	A	0.48667	124337120	G	A	0.48667	1955.65	20	20	0.00035694	TRUE
chr12	124829234	C	T	0.996805	124344688	C	T	0.996805	1850.1	20	20	4.9e-06	TRUE
chr12	124829255	A	G	0.995635	124344709	A	G	0.995635	1861.75	20	20	1.12e-05	TRUE
chr12	124856618	A	G	0.48784	124372072	A	G	0.48784	2014.2	20	20	0.000609054	TRUE
chr12	124856660	T	A	0.50384	124372114	T	A	0.50384	2140.25	20	20	0.000550653	TRUE
chr12	133208979	T	C	0.490275	132632393	T	C	0.490275	2316.1	20	20	0.00041799	FALSE
chr12	133219831	T	C	0.494385	132643245	T	C	0.494385	1797.25	20	20	0.000425051	FALSE
chr12	133236000	C	T	0.48633	132659414	C	T	0.48633	2495.15	20	20	0.000259475	FALSE
chr13	21549384	G	A	0.487485	20975245	G	A	0.487485	2239.25	20	20	0.000470556	TRUE
chr13	21562832	C	T	0.99806	20988693	C	T	0.99806	1337.8	20	20	3.99e-06	TRUE
chr13	21562948	G	A	0.99719	20988809	G	A	0.99719	1432.6	20	20	5.47e-06	TRUE
chr13	21620085	T	C	0.995795	21045946	T	C	0.995795	2011.45	20	20	4.45e-06	TRUE
chr13	25000617	C	G	0.457455	24426479	C	G	0.457455	994.7	20	20	0.000495847	FALSE
chr13	25008588	A	G	0.995795	24434450	A	G	0.995795	1559.95	20	20	4.36e-06	FALSE
chr13	25008630	A	G	0.997315	24434492	A	G	0.997315	1783.65	20	20	2.79e-06	FALSE
chr13	25008903	G	T	0.997345	24434765	G	T	0.997345	1912.1	20	20	1.44e-06	FALSE
chr13	25009099	A	C	0.996875	24434961	A	C	0.996875	1781.55	20	20	4.88e-06	FALSE
chr13	25009297	G	T	0.4926	24435159	G	T	0.4926	1866.9	20	20	0.000215172	FALSE
chr13	25009441	C	G	0.475345	24435303	C	G	0.475345	1456.45	20	20	0.000511855	FALSE
chr13	25009485	C	G	0.478645	24435347	C	G	0.478645	1452	20	20	0.000717828	FALSE
chr13	25016008	C	T	0.433845	24441870	C	T	0.433845	1279.6	20	20	0.000573609	FALSE
chr13	25016092	C	T	0.40514	24441954	C	T	0.40514	1045.5	20	20	0.00101197	FALSE
chr13	25016762	G	A	0.09711	24442624	G	A	0.09711	549.8	20	20	0.000341091	FALSE
chr13	25020863	G	A	0.99952	24446725	G	A	0.99952	698.9	20	20	1.07e-06	FALSE
chr13	25021154	C	T	0.46681	24447016	C	T	0.46681	872.3	20	20	0.000679135	FALSE
chr13	25021200	A	C	0.929855	24447062	A	C	0.929855	1212.55	20	20	0.000194369	FALSE
chr13	25021200	AG	CA	0.06713	24447062	AG	CA	0.06713	1212.55	20	20	0.000193173	FALSE
chr13	25021211	C	T	0.90412	24447073	C	T	0.90412	1248.45	20	20	0.000337616	FALSE
chr13	25021245	A	G	0.85714	24447107	A	G	0.85714	1280.6	20	20	0.000366997	FALSE
chr13	25021263	T	C	0.15205	24447125	T	C	0.15205	1283.95	20	20	0.000427414	FALSE
chr13	25021323	A	G	0.172855	24447185	A	G	0.172855	906.4	20	20	0.000461413	FALSE
chr13	25027744	A	G	0.99561	24453606	A	G	0.99561	573.4	20	20	1.6e-05	TRUE
chr13	25029218	C	T	0.997505	24455080	C	T	0.997505	1695.15	20	20	1.55e-06	TRUE
chr13	25051917	T	C	0.491125	24477779	T	C	0.491125	1042.1	20	20	0.000620993	FALSE
chr13	28624294	G	A	0.49565	28050157	G	A	0.49565	3082.1	20	20	0.000205167	TRUE
chr13	28636084	G	A	0.997	28061947	G	A	0.997	2431.6	20	20	2.81e-06	TRUE
chr13	28883061	G	A	0.998745	28308924	G	A	0.998745	625.65	20	20	2.96e-06	FALSE
chr13	28942450	T	C	0.991268	28368313	T	C	0.991268	169.842	19	20	5.73e-05	FALSE
chr13	28960468	A	C	0.999065	28386331	A	C	0.999065	1557	20	20	9.58e-07	FALSE
chr13	28960593	T	A	0.47529	28386456	T	A	0.47529	1778.3	20	20	0.000384435	FALSE
chr13	28962666	T	C	0.49399	28388529	T	C	0.49399	1502.05	20	20	0.000250446	FALSE
chr13	28962686	T	C	0.496475	28388549	T	C	0.496475	1576.75	20	20	0.000215308	FALSE
chr13	28962757	A	T	0.477125	28388620	A	T	0.477125	1814.7	20	20	0.000187677	FALSE
chr13	28963676	G	A	0.47874	28389539	G	A	0.47874	2094.2	20	20	0.000222154	FALSE
chr13	28963702	G	A	0.497815	28389565	G	A	0.497815	2139.4	20	20	0.000316777	FALSE
chr13	32911888	A	G	0.482755	32337751	A	G	0.482755	1867.4	20	20	0.000400624	TRUE
chr13	32913055	A	G	0.99844	32338918	A	G	0.99844	1974.75	20	20	1.09e-06	TRUE
chr13	32915005	G	C	0.998425	32340868	G	C	0.998425	1722.9	20	20	1.33e-06	TRUE
chr13	32929387	T	C	0.99686	32355250	T	C	0.99686	1272.15	20	20	3.61e-06	TRUE
chr13	32931916	T	A	0.04331	32357779	T	A	0.04331	1604.45	20	20	5.32e-05	FALSE
chr13	73343039	C	T	0.99785	72768901	C	T	0.99785	820.25	20	20	4.86e-06	TRUE
chr13	73349359	G	C	0.47291	72775221	G	C	0.47291	1283.1	20	20	0.00045165	FALSE
chr13	73350079	T	C	0.47787	72775941	T	C	0.47787	949.8	20	20	0.000633072	FALSE
chr13	103527849	G	C	0.99749	102875499	G	C	0.99749	3585.5	20	20	2.15e-06	TRUE
chr13	103527930	G	C	0.99896	102875580	G	C	0.99896	3239.3	20	20	5.97e-07	TRUE
chr13	103528002	G	C	0.488475	102875652	G	C	0.488475	3052.85	20	20	0.000400655	TRUE
chr13	110435231	C	T	0.51687	109782884	C	T	0.51687	911.4	20	20	0.00134946	TRUE
chr13	110435914	G	A	0.51284	109783567	G	A	0.51284	1647.3	20	20	0.00056121	TRUE
chr13	110435953	A	G	0.477625	109783606	A	G	0.477625	2027.9	20	20	0.000481835	TRUE
chr13	110436232	G	A	0.50865	109783885	G	A	0.50865	954.7	20	20	0.000688542	TRUE
chr13	111365905	G	C	0.496405	110713558	G	C	0.496405	438.65	20	20	0.00102465	FALSE
chr13	111367650	A	G	0.993345	110715303	A	G	0.993345	1133.7	20	20	1.96e-05	FALSE
chr13	111368316	C	T	0.997555	110715969	C	T	0.997555	767.55	20	20	7.78e-06	TRUE
chr13	113897320	C	T	0.48248	113243006	C	T	0.48248	2600.3	20	20	0.000515773	TRUE
chr13	113909339	A	G	0.4975	113255025	A	G	0.4975	2869.9	20	20	0.000327071	FALSE
chr13	114524944	A	G	0.48064	113821971	A	G	0.48064	1612.65	20	20	0.001119	FALSE
chr13	114538658	G	A	0.48652	113835685	G	A	0.48652	1838.85	20	20	0.000362059	FALSE
chr13	114538900	G	C	0.482245	113835927	G	C	0.482245	1734.95	20	20	0.000784288	FALSE
chr14	20824181	T	C	0.998125	20356022	T	C	0.998125	1495.2	20	20	3.03e-06	TRUE
chr14	23777374	A	G	0.996015	23308165	A	G	0.996015	2664	20	20	1.01e-05	TRUE
chr14	23778698	A	G	0.995495	23309489	A	G	0.995495	3298.75	20	20	9.62e-06	FALSE
chr14	23779634	C	G	0.998075	23310425	C	G	0.998075	3794.35	20	20	7.59e-07	FALSE
chr14	23779877	C	A	0.496235	23310668	C	A	0.496235	2964.4	20	20	0.000466904	FALSE
chr14	35872989	G	A	0.47368	35403783	G	A	0.47368	1231.2	20	20	0.00072858	TRUE
chr14	38060646	C	T	0.493885	37591441	C	T	0.493885	2277.3	20	20	0.000578558	TRUE
chr14	45606287	C	T	0.48294	45137084	C	T	0.48294	1163.4	20	20	0.00085705	TRUE
chr14	45644589	G	T	0.416655	45175386	G	T	0.416655	1399.65	20	20	0.000933201	TRUE
chr14	45650900	A	G	0.48346	45181697	A	G	0.48346	649.5	20	20	0.00062218	TRUE
chr14	45665468	C	G	0.4715	45196265	C	G	0.4715	1874.95	20	20	0.000405817	TRUE
chr14	58838668	A	G	0.463075	58371950	A	G	0.463075	1940.75	20	20	0.000504206	TRUE
chr14	58838701	C	T	0.443585	58371983	C	T	0.443585	1701.4	20	20	0.000760436	TRUE
chr14	65550677	CA	C	0.478175	65083959	CA	C	0.478175	2040.1	20	20	0.000519505	FALSE
chr14	68944623	G	A	0.47845	68477906	G	A	0.47845	2947.4	20	20	0.000124498	FALSE
chr14	69007232	A	G	0.486095	68540515	A	G	0.486095	2919.2	20	20	0.000373947	FALSE
chr14	69007305	G	A	0.48553	68540588	G	A	0.48553	3053.05	20	20	0.000327101	FALSE
chr14	69007332	C	T	0.48727	68540615	C	T	0.48727	3222.6	20	20	0.000183784	FALSE
chr14	69008327	T	C	0.48696	68541610	T	C	0.48696	2649.05	20	20	0.00031033	FALSE
chr14	69028779	T	C	0.508515	68562062	T	C	0.508515	2968.95	20	20	0.000459111	FALSE
chr14	69028973	G	A	0.99296	68562256	G	A	0.99296	3324.4	20	20	1.68e-05	FALSE
chr14	69029203	C	T	0.461675	68562486	C	T	0.461675	1902.1	20	20	0.000862408	FALSE
chr14	69029225	C	T	0.529825	68562508	C	T	0.529825	2116.9	20	20	0.000862322	FALSE
chr14	69062114	C	T	0.99555	68595397	C	T	0.99555	2978.3	20	20	4.33e-06	FALSE
chr14	69062323	G	A	0.49094	68595606	G	A	0.49094	2320.75	20	20	0.000140641	FALSE
chr14	69062336	A	G	0.49132	68595619	A	G	0.49132	2108.85	20	20	0.000200148	FALSE
chr14	75483812	T	C	0.99627	75017109	T	C	0.99627	2621.15	20	20	6.72e-06	TRUE
chr14	75513883	T	C	0.99742	75047180	T	C	0.99742	3192.8	20	20	2.7e-06	TRUE
chr14	81569678	G	A	0.997355	81103334	G	A	0.997355	2562.05	20	20	4.12e-06	FALSE
chr14	81570150	T	C	0.995955	81103806	T	C	0.995955	2836.6	20	20	4.36e-06	FALSE
chr14	81571088	C	T	0.99608	81104744	C	T	0.99608	3087.5	20	20	4.97e-06	FALSE
chr14	81571288	C	A	0.47565	81104944	C	A	0.47565	2738.4	20	20	0.000160323	FALSE
chr14	81574959	A	G	0.994125	81108615	A	G	0.994125	2182.95	20	20	1.12e-05	TRUE
chr14	81575005	C	A	0.99547	81108661	C	A	0.99547	2514.6	20	20	1.23e-05	FALSE
chr14	81610583	G	C	0.996935	81144239	G	C	0.996935	2709.15	20	20	5.15e-06	TRUE
chr14	102550803	G	A	0.998285	102084466	G	A	0.998285	3652	20	20	9.65e-07	TRUE
chr14	102568296	G	A	0.99699	102101959	G	A	0.99699	3090.6	20	20	2.02e-06	FALSE
chr14	102568367	T	A	0.99733	102102030	T	A	0.99733	2961.9	20	20	6.99e-06	TRUE
chr14	103342049	T	C	0.479445	102875712	T	C	0.479445	1706.9	20	20	0.000357324	TRUE
chr14	105239894	C	T	0.43421	104773557	C	T	0.43421	613.5	20	20	0.002383	FALSE
chr15	31197564	G	A	0.48584	30905361	G	A	0.48584	1735.9	20	20	0.000252535	TRUE
chr15	31203093	C	T	0.467705	30910890	C	T	0.467705	1481.9	20	20	0.000384208	FALSE
chr15	31203786	G	A	0.468895	30911583	G	A	0.468895	1081.95	20	20	0.000803032	FALSE
chr15	31219742	T	G	0.472885	30927539	T	G	0.472885	1769.05	20	20	0.000270188	FALSE
chr15	31219788	A	C	0.472415	30927585	A	C	0.472415	1813.1	20	20	0.00041247	FALSE
chr15	31229420	T	C	0.4784	30937217	T	C	0.4784	1412.7	20	20	0.000449008	TRUE
chr15	34640218	C	T	0.998415	34348017	C	T	0.998415	1417.7	20	20	2.22e-06	FALSE
chr15	34640378	T	C	0.99609	34348177	T	C	0.99609	2273.6	20	20	3.21e-06	FALSE
chr15	34648647	T	A	0.48694	34356446	T	A	0.48694	2204.1	20	20	0.000278558	TRUE
chr15	38614525	G	A	0.99799	38322324	G	A	0.99799	1486	20	20	3.47e-06	TRUE
chr15	38643574	T	C	0.99661	38351373	T	C	0.99661	2254.1	20	20	1.08e-05	TRUE
chr15	40477831	G	A	0.997265	40185630	G	A	0.997265	891.3	20	20	4.14e-06	TRUE
chr15	40488851	G	A	0.47437	40196650	G	A	0.47437	1553.05	20	20	0.000273781	TRUE
chr15	41805237	C	T	0.477545	41513039	C	T	0.477545	900.7	20	20	0.000577856	TRUE
chr15	41857303	T	C	0.44471	41565105	T	C	0.44471	303.3	20	20	0.00173057	FALSE
chr15	41865525	G	T	0.300535	41573327	G	T	0.300535	1015	20	20	0.00233095	TRUE
chr15	43720277	G	A	0.45155	43428079	G	A	0.45155	741.15	20	20	0.00118149	FALSE
chr15	43724532	T	C	0.48185	43432334	T	C	0.48185	1788.1	20	20	0.00026637	FALSE
chr15	43724646	T	G	0.479465	43432448	T	G	0.479465	1757.7	20	20	0.000218729	FALSE
chr15	43748304	A	G	0.477665	43456106	A	G	0.477665	1790.85	20	20	0.000343979	FALSE
chr15	43762196	C	T	0.48421	43469998	C	T	0.48421	1013.85	20	20	0.000470086	FALSE
chr15	43767774	G	C	0.47998	43475576	G	C	0.47998	1078.5	20	20	0.00134261	FALSE
chr15	67418104	G	A	0.49641	67125766	G	A	0.49641	1093.6	20	20	0.000616142	FALSE
chr15	67457335	A	G	0.996095	67164997	A	G	0.996095	1215.3	20	20	6.1e-06	TRUE
chr15	88679785	G	A	0.99797	88136554	G	A	0.99797	2185.95	20	20	2.21e-06	TRUE
chr15	89804043	C	T	0.995085	89260812	C	T	0.995085	1453.7	20	20	8.11e-06	TRUE
chr15	89836228	G	C	0.994755	89292997	G	C	0.994755	1697.75	20	20	7.89e-06	TRUE
chr15	89858602	T	C	0.993715	89315371	T	C	0.993715	866.25	20	20	2.31e-05	TRUE
chr15	91312736	G	C	0.478995	90769506	G	C	0.478995	2792.75	20	20	0.000196167	TRUE
chr15	91326099	C	T	0.455975	90782869	C	T	0.455975	1724.6	20	20	0.00046824	TRUE
chr15	91354521	G	A	0.48571	90811291	G	A	0.48571	2853.35	20	20	0.000315205	TRUE
chr15	93447766	T	G	0.4914	92904536	T	G	0.4914	3027.75	20	20	0.000252835	FALSE
chr15	93510603	A	G	0.99465	92967373	A	G	0.99465	1563.05	20	20	9.21e-06	TRUE
chr15	93521604	A	G	0.995285	92978374	A	G	0.995285	1720.55	20	20	4.8e-06	FALSE
chr15	99478225	G	A	0.495695	98934996	G	A	0.495695	2708.05	20	20	0.000248192	TRUE
chr16	347184	A	G	0.521845	297184	A	G	0.521845	2609.55	20	20	0.000313839	FALSE
chr16	348222	C	T	0.490305	298222	C	T	0.490305	2357.55	20	20	0.00021145	FALSE
chr16	396264	A	G	0.51531	346264	A	G	0.51531	3341.85	20	20	0.000350083	FALSE
chr16	397044	G	T	0.49343	347044	G	T	0.49343	3179.6	20	20	0.000435294	FALSE
chr16	2138269	T	C	0.497535	2088268	T	C	0.497535	1879	20	20	0.000190236	FALSE
chr16	2222286	C	T	0.506485	2172285	C	T	0.506485	2484.55	20	20	0.000607588	FALSE
chr16	3639139	A	G	0.993835	3589138	A	G	0.993835	2342.2	20	20	1.26e-05	FALSE
chr16	3640274	G	A	0.50565	3590273	G	A	0.50565	2734.8	20	20	0.000213433	FALSE
chr16	3640477	C	T	0.493525	3590476	C	T	0.493525	2404.15	20	20	0.00024485	FALSE
chr16	3641280	C	T	0.49587	3591279	C	T	0.49587	2195.95	20	20	0.000357849	FALSE
chr16	3656482	C	T	0.48468	3606481	C	T	0.48468	1686.9	20	20	0.000467909	FALSE
chr16	3656557	G	A	0.47897	3606556	G	A	0.47897	2378.3	20	20	0.000215437	FALSE
chr16	9030444	C	G	0.9979	8936587	C	G	0.9979	1405.55	20	20	3.68e-06	FALSE
chr16	14029033	G	A	0.48662	13935176	G	A	0.48662	2298.05	20	20	0.000296842	FALSE
chr16	14041958	T	C	0.501275	13948101	T	C	0.501275	3647.5	20	20	0.000266571	FALSE
chr16	23646191	T	C	0.99288	23634870	T	C	0.99288	1619.5	20	20	2.08e-05	FALSE
chr16	50813673	C	T	0.090865	50779762	C	T	0.090865	3702.05	20	20	5.9e-05	TRUE
chr16	56839439	C	T	0.494425	56805527	C	T	0.494425	2759.2	20	20	0.000174257	TRUE
chr16	56855496	C	G	0.49331	56821584	C	G	0.49331	1686.75	20	20	0.000321763	TRUE
chr16	66420885	C	T	0.997155	66386982	C	T	0.997155	1503.4	20	20	9.07e-06	TRUE
chr16	66432423	T	C	0.504205	66398520	T	C	0.504205	577.45	20	20	0.000754582	TRUE
chr16	66432423	TC	CT	0.493335	66398520	TC	CT	0.493335	577.45	20	20	0.000792986	TRUE
chr16	68856088	C	T	0.478065	68822185	C	T	0.478065	1778.75	20	20	0.000434913	TRUE
chr16	68857441	T	C	0.994455	68823538	T	C	0.994455	1909.25	20	20	7.83e-06	TRUE
chr16	68867387	C	T	0.48588	68833484	C	T	0.48588	1508.25	20	20	0.000591957	FALSE
chr16	71682796	T	C	0.487855	71648893	T	C	0.487855	917.75	20	20	0.000876743	FALSE
chr16	71682830	C	T	0.48631	71648927	C	T	0.48631	1223.8	20	20	0.000432496	FALSE
chr16	71683718	A	G	0.47683	71649815	A	G	0.47683	1911.45	20	20	0.000266294	TRUE
chr16	81888152	A	G	0.486185	81854547	A	G	0.486185	2342.55	20	20	0.000182409	TRUE
chr16	81941319	C	T	0.997275	81907714	C	T	0.997275	1322.15	20	20	2.14e-06	TRUE
chr16	81971403	T	C	0.99518	81937798	T	C	0.99518	1954.8	20	20	6.27e-06	TRUE
chr16	88947735	G	A	0.49868	88881327	G	A	0.49868	1128.85	20	20	0.00130025	TRUE
chr16	89805261	A	G	0.480175	89738853	A	G	0.480175	2667.05	20	20	0.000110841	FALSE
chr16	89849480	C	T	0.47936	89783072	C	T	0.47936	1515.2	20	20	0.000394788	TRUE
chr17	1733399	A	G	0.457745	1830105	A	G	0.457745	344.05	20	20	0.00181944	TRUE
chr17	7578645	C	T	0.99778	7675327	C	T	0.99778	1114.15	20	20	2.18e-06	FALSE
chr17	7579472	G	C	0.484475	7676154	G	C	0.484475	1735.9	20	20	0.000202617	TRUE
chr17	8108331	A	G	0.997005	8205013	A	G	0.997005	1510.3	20	20	4.28e-06	TRUE
chr17	8108339	G	A	0.9954	8205021	G	A	0.9954	1442.55	20	20	6.38e-06	TRUE
chr17	8792003	C	T	0.478285	8888686	C	T	0.478285	1327.65	20	20	0.000508416	TRUE
chr17	8792029	A	G	0.471645	8888712	A	G	0.471645	1241.05	20	20	0.000505258	TRUE
chr17	8792093	G	A	0.455905	8888776	G	A	0.455905	1086.95	20	20	0.000634536	TRUE
chr17	8792171	T	C	0.46301	8888854	T	C	0.46301	1052.65	20	20	0.000263986	TRUE
chr17	8792514	G	A	0.47633	8889197	G	A	0.47633	451.7	20	20	0.00128628	TRUE
chr17	15994888	C	T	0.452425	16091574	C	T	0.452425	2356.25	20	20	0.00077618	FALSE
chr17	17948475	G	A	0.494485	18045161	G	A	0.494485	1765.25	20	20	0.000317374	TRUE
chr17	29508775	G	A	0.45815	31181757	G	A	0.45815	873.9	20	20	0.000826823	FALSE
chr17	33330150	A	C	0.492105	35003131	A	C	0.492105	2640.3	20	20	0.000200541	FALSE
chr17	37871547	C	A	0.466775	39715294	C	A	0.466775	1708.45	20	20	0.000241589	TRUE
chr17	37884037	C	G	0.48843	39727784	C	G	0.48843	2761.7	20	20	0.000287296	TRUE
chr17	38179492	A	G	0.490995	40023239	A	G	0.490995	2942.75	20	20	0.000273603	TRUE
chr17	38508756	C	T	0.48568	40352504	C	T	0.48568	1566.05	20	20	0.000315524	FALSE
chr17	56438301	G	A	0.477585	58360940	G	A	0.477585	1161.65	20	20	0.000569528	FALSE
chr17	56492800	T	C	0.49521	58415439	T	C	0.49521	2162.55	20	20	0.000341366	TRUE
chr17	58024224	C	CAA	0.455735	59946863	C	CAA	0.455735	2293.6	20	20	0.000502215	FALSE
chr17	58024275	A	G	0.467275	59946914	A	G	0.467275	2188.45	20	20	0.000395078	FALSE
chr17	59760996	A	G	0.48662	61683635	A	G	0.48662	2413.05	20	20	0.000170915	TRUE
chr17	59763347	A	G	0.48823	61685986	A	G	0.48823	2147.8	20	20	0.000199964	TRUE
chr17	59763465	T	C	0.996215	61686104	T	C	0.996215	1827.9	20	20	1.37e-05	TRUE
chr17	62007498	A	G	0.996435	63930138	A	G	0.996435	2643.4	20	20	2.44e-06	TRUE
chr17	63533768	G	A	0.490605	65537650	G	A	0.490605	1760.95	20	20	0.000446008	TRUE
chr17	63533789	T	C	0.994515	65537671	T	C	0.994515	1753	20	20	1.02e-05	TRUE
chr17	63554116	G	A	0.48928	65557998	G	A	0.48928	2376.55	20	20	0.00038103	TRUE
chr17	63554591	G	A	0.99269	65558473	G	A	0.99269	1984.05	20	20	1.51e-05	TRUE
chr17	66527460	G	A	0.482925	68531319	G	A	0.482925	3023.8	20	20	0.000267524	FALSE
chr17	66527802	T	G	0.48278	68531661	T	G	0.48278	3005.3	20	20	0.000141673	FALSE
chr17	66528778	C	G	0.50961	68532637	C	G	0.50961	3164.15	20	20	0.000319591	FALSE
chr17	74732507	A	G	0.997215	76736425	A	G	0.997215	1699.05	20	20	5.18e-06	TRUE
chr17	74733099	G	A	0.993615	76737017	G	A	0.993615	2508.45	20	20	3.7e-06	FALSE
chr17	78519519	T	C	0.48423	80545719	T	C	0.48423	1573.75	20	20	0.000645787	TRUE
chr17	78682756	G	A	0.4875	80708956	G	A	0.4875	1460.9	20	20	0.000350289	FALSE
chr17	78747722	C	T	0.480395	80773922	C	T	0.480395	1974.25	20	20	0.000644553	FALSE
chr17	78747744	T	C	0.50002	80773944	T	C	0.50002	2047.5	20	20	0.00038496	FALSE
chr17	78747982	T	C	0.99757	80774182	T	C	0.99757	2030.05	20	20	4.57e-06	FALSE
chr17	78820329	C	T	0.51119	80846529	C	T	0.51119	813.7	20	20	0.000620333	TRUE
chr17	78865546	T	C	0.444955	80891746	T	C	0.444955	644.3	20	20	0.000522402	TRUE
chr17	78865630	A	G	0.439815	80891830	A	G	0.439815	699.25	20	20	0.000713913	TRUE
chr17	78919558	C	T	0.478575	80945758	C	T	0.478575	623.5	20	20	0.000819302	FALSE
chr17	79508400	T	C	0.995905	81541374	T	C	0.995905	315.15	20	20	2.13e-05	FALSE
chr17	79511135	A	G	0.995381	81544109	A	G	0.995381	225.875	16	20	2.37e-05	TRUE
chr17	79514129	G	A	0.48473	81547103	G	A	0.48473	1254.75	20	20	0.000420457	TRUE
chr18	724612	A	G	0.999025	724612	A	G	0.999025	1919.9	20	20	1.29e-06	FALSE
chr18	10454960	C	G	0.99594	10454963	C	G	0.99594	812.15	20	20	1.7e-05	FALSE
chr18	10487918	C	T	0.49159	10487921	C	T	0.49159	2457.2	20	20	0.000236197	FALSE
chr18	25543387	G	A	0.488975	27963423	G	A	0.488975	2567.15	20	20	0.000417718	TRUE
chr18	25565082	A	G	0.995545	27985118	A	G	0.995545	2645.15	20	20	2.29e-06	TRUE
chr18	25570228	G	C	0.99717	27990264	G	C	0.99717	2808.75	20	20	1.92e-06	TRUE
chr18	25573594	T	G	0.4759	27993630	T	G	0.4759	2096.5	20	20	0.000507252	TRUE
chr18	25593694	C	T	0.47882	28013730	C	T	0.47882	2171.85	20	20	0.00050741	TRUE
chr18	25593713	G	C	0.47941	28013749	G	C	0.47941	2318.05	20	20	0.000325479	TRUE
chr18	42529996	G	C	0.49134	44950031	G	C	0.49134	2942.1	20	20	0.000435417	TRUE
chr18	42532606	G	A	0.484135	44952641	G	A	0.484135	2637.75	20	20	0.000332492	TRUE
chr18	42533130	A	G	0.99787	44953165	A	G	0.99787	2868.6	20	20	7.5e-07	TRUE
chr18	42618578	G	C	0.485235	45038613	G	C	0.485235	2315.15	20	20	0.000387616	TRUE
chr18	47795629	C	A	0.99788	50269259	C	A	0.99788	2904	20	20	1.58e-06	FALSE
chr18	47801800	G	A	0.48121	50275430	G	A	0.48121	1931.65	20	20	0.000322973	FALSE
chr18	59166541	C	T	0.483335	61499308	C	T	0.483335	1545.7	20	20	0.000563996	TRUE
chr18	59170304	C	G	0.99835	61503071	C	G	0.99835	1330.1	20	20	1.37e-06	TRUE
chr18	59174759	C	A	0.475705	61507526	C	A	0.475705	926.7	20	20	0.00068857	TRUE
chr18	60021761	C	T	0.504915	62354528	C	T	0.504915	1721.8	20	20	0.000582177	TRUE
chr18	60027241	C	T	0.998795	62360008	C	T	0.998795	1882.95	20	20	1.27e-06	TRUE
chr18	60036083	A	G	0.996705	62368850	A	G	0.996705	3391.7	20	20	2.02e-06	TRUE
chr18	60562298	A	T	0.48263	62895065	A	T	0.48263	2102.9	20	20	0.000320314	TRUE
chr18	60970036	C	A	0.995345	63302803	C	A	0.995345	2722.25	20	20	3.58e-06	FALSE
chr18	60984964	C	A	0.493	63317731	C	A	0.493	3380.3	20	20	0.000371544	FALSE
chr18	60985879	T	C	0.493185	63318646	T	C	0.493185	2863.05	20	20	0.000293481	TRUE
chr18	77170477	C	A	0.483755	79410477	C	A	0.483755	1669.7	20	20	0.000623268	TRUE
chr18	77171061	T	G	0.995695	79411061	T	G	0.995695	1295.35	20	20	5.42e-06	TRUE
chr18	77227476	A	G	0.49089	79467476	A	G	0.49089	1031.95	20	20	0.000646446	TRUE
chr18	77227950	G	T	0.50086	79467950	G	T	0.50086	1145.35	20	20	0.000432797	FALSE
chr18	77229409	C	G	0.487475	79469409	C	G	0.487475	1306.4	20	20	0.000377126	FALSE
chr18	77229738	G	A	0.498865	79469738	G	A	0.498865	1779.6	20	20	0.000494294	FALSE
chr18	77246406	T	G	0.992575	79486406	T	G	0.992575	1217.9	20	20	2.01e-05	TRUE
chr19	1224286	G	T	0.48861	1224287	G	T	0.48861	1868.1	20	20	0.000444514	FALSE
chr19	1224934	G	A	0.489515	1224935	G	A	0.489515	1852.7	20	20	0.000390905	FALSE
chr19	1224934	GT	AC	0.50662	1224935	GT	AC	0.50662	1852.7	20	20	0.000372524	FALSE
chr19	1224999	A	G	0.481545	1225000	A	G	0.481545	1911.9	20	20	0.000421164	FALSE
chr19	1225028	T	C	0.4981	1225029	T	C	0.4981	1811.55	20	20	0.000510773	FALSE
chr19	1225035	T	TC	0.478175	1225036	T	TC	0.478175	1790.45	20	20	0.000285181	FALSE
chr19	1225054	T	G	0.995045	1225055	T	G	0.995045	1811.8	20	20	1.38e-05	FALSE
chr19	1225547	C	T	0.494235	1225548	C	T	0.494235	943.05	20	20	0.000442742	FALSE
chr19	1226004	C	A	0.49104	1226005	C	A	0.49104	2105.8	20	20	0.000376163	FALSE
chr19	2038819	G	A	0.49172	2038820	G	A	0.49172	1180.1	20	20	0.00066244	FALSE
chr19	2039330	G	A	0.46719	2039331	G	A	0.46719	1019.75	20	20	0.000270423	FALSE
chr19	2050823	G	T	0.48473	2050824	G	T	0.48473	306	20	20	0.00275498	FALSE
chr19	2226676	G	A	0.993935	2226677	G	A	0.993935	2042.95	20	20	8.83e-06	TRUE
chr19	4102820	G	A	0.49974	4102822	G	A	0.49974	1731.4	20	20	0.00115359	FALSE
chr19	4102834	G	A	0.498035	4102836	G	A	0.498035	1859.6	20	20	0.00108965	FALSE
chr19	4102876	G	A	0.492095	4102878	G	A	0.492095	1961.95	20	20	0.00055249	FALSE
chr19	5212380	C	T	0.46608	5212369	C	T	0.46608	1843.05	20	20	0.000276354	TRUE
chr19	5212482	G	A	0.47372	5212471	G	A	0.47372	1344.55	20	20	0.000661965	TRUE
chr19	5214697	A	G	0.996445	5214686	A	G	0.996445	1458.75	20	20	6.38e-06	TRUE
chr19	7163065	G	A	0.4956	7163054	G	A	0.4956	1090.85	20	20	0.000495691	FALSE
chr19	7166388	G	A	0.48224	7166377	G	A	0.48224	1133.95	20	20	0.000770625	FALSE
chr19	7268438	G	A	0.992935	7268427	G	A	0.992935	750.5	20	20	1.63e-05	FALSE
chr19	10265312	T	C	0.996885	10154636	T	C	0.996885	1448.9	20	20	4.92e-06	TRUE
chr19	10267077	T	C	0.99606	10156401	T	C	0.99606	507.3	20	20	1.63e-05	TRUE
chr19	10600442	G	C	0.99481	10489766	G	C	0.99481	2616.9	20	20	1.17e-05	TRUE
chr19	11105608	T	C	0.48359	10994932	T	C	0.48359	3117.05	20	20	0.000212459	TRUE
chr19	11170839	T	C	0.485945	11060163	T	C	0.485945	2267.75	20	20	0.000428875	TRUE
chr19	15271771	G	A	0.996625	15160960	G	A	0.996625	1479.2	20	20	6.22e-06	TRUE
chr19	15276739	A	G	0.4932	15165928	A	G	0.4932	1764.25	20	20	0.000315102	TRUE
chr19	15285052	T	C	0.99552	15174241	T	C	0.99552	1260.8	20	20	9.37e-06	TRUE
chr19	15290007	C	T	0.485515	15179196	C	T	0.485515	1906.15	20	20	0.000262909	TRUE
chr19	15291576	C	G	0.48411	15180765	C	G	0.48411	1498.25	20	20	0.000661764	TRUE
chr19	15292437	T	C	0.495005	15181626	T	C	0.495005	1241.25	20	20	0.000577662	TRUE
chr19	15295134	G	A	0.493375	15184323	G	A	0.493375	1373.3	20	20	0.000298078	TRUE
chr19	15302844	T	C	0.996345	15192033	T	C	0.996345	1786.5	20	20	2.45e-06	TRUE
chr19	18273047	T	C	0.99441	18162237	T	C	0.99441	1953.25	20	20	5.18e-06	FALSE
chr19	18279638	T	C	0.99683	18168828	T	C	0.99683	2410.95	20	20	3.25e-06	TRUE
chr19	33465099	C	T	0.49229	32974193	C	T	0.49229	591.35	20	20	0.000905549	TRUE
chr19	33467515	T	C	0.48301	32976609	T	C	0.48301	722.7	20	20	0.000594454	TRUE
chr19	41732727	C	G	0.495085	41226822	C	G	0.495085	1647.7	20	20	0.000340695	FALSE
chr19	44047550	T	C	0.508105	43543398	T	C	0.508105	978.7	20	20	0.00117704	TRUE
chr19	44055726	T	C	0.996185	43551574	T	C	0.996185	1248.7	20	20	6.36e-06	TRUE
chr19	44057227	T	C	0.479985	43553075	T	C	0.479985	1367.5	20	20	0.000614538	FALSE
chr19	44057574	G	A	0.495095	43553422	G	A	0.495095	1563.55	20	20	0.000572364	TRUE
chr19	45854919	T	G	0.992825	45351661	T	G	0.992825	1494.6	20	20	1.91e-05	TRUE
chr19	45855524	G	A	0.99398	45352266	G	A	0.99398	1902.35	20	20	1.9e-05	TRUE
chr19	45867259	C	T	0.992485	45364001	C	T	0.992485	1414.25	20	20	3.83e-05	TRUE
chr19	45868309	T	G	0.995155	45365051	T	G	0.995155	1543.05	20	20	1.39e-05	TRUE
chr19	48622427	A	G	0.477735	48119170	A	G	0.477735	392.2	20	20	0.00126155	TRUE
chr19	48654553	G	T	0.47332	48151296	G	T	0.47332	293.25	20	20	0.002326	TRUE
chr19	48668830	G	A	0.477495	48165573	G	A	0.477495	412.8	20	20	0.00169214	FALSE
chr19	50926264	T	C	0.596885	50423007	T	C	0.596885	365.65	20	20	0.00118807	FALSE
chr19	50926264	TG	CC	0.38794	50423007	TG	CC	0.38794	365.65	20	20	0.00125093	FALSE
chr20	1350709	T	C	0.993705	1370065	T	C	0.993705	2848.45	20	20	7.55e-06	FALSE
chr20	5843812	T	C	0.491	5863166	T	C	0.491	3317.2	20	20	0.000332896	TRUE
chr20	5843952	G	A	0.48568	5863306	G	A	0.48568	3412.25	20	20	0.0001793	TRUE
chr20	9543622	C	T	0.473335	9562975	C	T	0.473335	690.3	20	20	0.000990183	TRUE
chr20	31386347	T	C	0.48019	32798541	T	C	0.48019	2130.15	20	20	0.000228959	TRUE
chr20	31386449	T	C	0.47986	32798643	T	C	0.47986	1746.1	20	20	0.000480859	TRUE
chr20	36030939	G	C	0.99668	37402536	G	C	0.99668	2437.35	20	20	2.03e-06	TRUE
chr20	42194989	T	A	0.49469	43566349	T	A	0.49469	1096.15	20	20	0.000494396	TRUE
chr20	42212168	A	T	0.507805	43583528	A	T	0.507805	1928.9	20	20	0.000429902	FALSE
chr20	47253043	G	A	0.506645	48636505	G	A	0.506645	1736.1	20	20	0.000534766	FALSE
chr20	47253150	T	C	0.99693	48636612	T	C	0.99693	1893.8	20	20	3.13e-06	TRUE
chr20	47307618	G	A	0.490165	48691080	G	A	0.490165	2404.6	20	20	0.000218661	TRUE
chr20	52192637	T	C	0.4969	53576098	T	C	0.4969	1973.3	20	20	0.000296318	TRUE
chr20	52193088	C	T	0.47866	53576549	C	T	0.47866	1997.4	20	20	0.000309955	TRUE
chr20	54961463	T	C	0.48798	56386407	T	C	0.48798	3491.2	20	20	0.000142726	FALSE
chr20	54961541	A	T	0.482225	56386485	A	T	0.482225	3125.35	20	20	0.00023788	TRUE
chr20	57416760	A	G	0.47649	58841705	A	G	0.47649	2539.3	20	20	0.00040964	FALSE
chr20	57416893	G	A	0.48907	58841838	G	A	0.48907	2707.6	20	20	0.000321819	FALSE
chr20	57478807	C	T	0.995325	58903752	C	T	0.995325	3038.5	20	20	6.2e-06	TRUE
chr20	62331989	T	G	0.4795	63700637	T	G	0.4795	1706.1	20	20	0.000634482	TRUE
chr21	30714776	T	C	0.49373	29342455	T	C	0.49373	711.95	20	20	0.000470255	TRUE
chr21	36193871	T	C	0.9971	34821574	T	C	0.9971	2558.95	20	20	1.38e-06	FALSE
chr21	39752673	C	T	0.47554	38380751	C	T	0.47554	2571.3	20	20	0.000379843	FALSE
chr21	39752721	GAATAT	G	0.475525	38380799	GAATAT	G	0.475525	2439.6	20	20	0.000367467	FALSE
chr21	39753375	T	C	0.4915	38381453	T	C	0.4915	2785.9	20	20	0.000294027	FALSE
chr21	39870310	G	A	0.997895	38498386	G	A	0.997895	2138.7	20	20	3.45e-06	FALSE
chr21	42845383	A	G	0.99743	41473456	A	G	0.99743	1842.2	20	20	2.45e-06	FALSE
chr21	42879909	C	A	0.51318	41507982	C	A	0.51318	418.4	20	20	0.00257044	FALSE
chr21	45649778	A	G	0.39001	44229895	A	G	0.39001	1300.35	20	20	0.00031656	FALSE
chr22	21337325	G	A	0.474195	20983036	G	A	0.474195	1766.45	20	20	0.000381452	TRUE
chr22	24167513	G	A	0.50036	23825326	G	A	0.50036	2813.4	20	20	0.000209081	TRUE
chr22	30079213	T	C	0.50177	29683224	T	C	0.50177	2524.95	20	20	0.000391483	FALSE
chr22	38369976	A	G	0.48468	37973969	A	G	0.48468	2141.4	20	20	0.000324106	TRUE
chr22	41551039	T	A	0.9976	41155035	T	A	0.9976	1276.15	20	20	6.35e-06	FALSE
chr22	50354819	C	A	0.99419	49961171	C	A	0.99419	718.15	20	20	1.86e-05	TRUE
chr22	50356693	T	C	0.487935	49963045	T	C	0.487935	2741.55	20	20	0.000372507	FALSE
chrX	39932907	T	C	0.986575	40073654	T	C	0.986575	1546.05	20	20	0.000692951	FALSE
chrX	39933339	A	G	0.996545	40074086	A	G	0.996545	1864.5	20	20	3.87e-06	FALSE
chrX	44929077	C	A	0.9918	45069832	C	A	0.9918	1714.9	20	20	7.18e-05	FALSE
chrX	NA	NA	NA	NA	49264848	A	G	0.93225	240.25	20	20	0.000864826	FALSE
chrX	66914801	T	C	0.99769	67694959	T	C	0.99769	1183.45	20	20	3.81e-06	FALSE
chrX	NA	NA	NA	NA	77682471	C	G	0.995755	1660.45	20	20	5.16e-06	FALSE
chrX	123034511	A	C	0.994565	123900661	A	C	0.994565	1190.4	20	20	1.15e-05	FALSE

## Sheet: BRP
Chr	Pos(hg19)	Ref(hg19)	Alt(hg19)	AF(hg19)	Pos(hg38 liftover from hg19)	Ref(hg38)	Alt(hg38)	AF(hg38)	DP	Called_sample_num	Total_sample_num	AF_var	inCTR
chr1	2488153	A	G	0.532175	2556714	A	G	0.532175	3089.25	12	12	0.000192204	TRUE
chr1	2494330	G	A	0.44465	2562891	G	A	0.44465	3928.58	12	12	0.000270794	TRUE
chr1	11205058	C	T	0.999908	11145001	C	T	0.999908	6568.67	12	12	1.17e-08	TRUE
chr1	11288758	G	A	0.999908	11228701	G	A	0.999908	4093	12	12	1.36e-08	TRUE
chr1	11298640	C	T	0.506908	11238583	C	T	0.506908	2026	12	12	0.000661475	TRUE
chr1	11301714	A	G	0.998958	11241657	A	G	0.998958	3497.08	12	12	1.34e-06	FALSE
chr1	16256007	T	C	0.494792	15929512	T	C	0.494792	7319.58	12	12	5.01e-05	FALSE
chr1	16259813	A	G	0.509642	15933318	A	G	0.509642	8512.75	12	12	0.000233121	FALSE
chr1	16265904	T	A	0.476067	15939409	T	A	0.476067	6477.92	12	12	0.000138761	TRUE
chr1	16464673	G	A	0.998217	16138178	G	A	0.998217	2711.17	12	12	1.4e-06	TRUE
chr1	16475123	C	T	0.448408	16148628	C	T	0.448408	8462.92	12	12	0.000211303	TRUE
chr1	16475126	C	T	0.456867	16148631	C	T	0.456867	8517.33	12	12	0.000252815	TRUE
chr1	16475285	G	T	0.478167	16148790	G	T	0.478167	8003.67	12	12	0.00023517	TRUE
chr1	17380497	G	T	0.502925	17054002	G	T	0.502925	3079.33	12	12	0.000170389	TRUE
chr1	36807481	C	T	0.432475	36341880	C	T	0.432475	3657.67	12	12	0.000323828	FALSE
chr1	36937059	A	G	0.999625	36471458	A	G	0.999625	1969.83	12	12	2.89e-07	TRUE
chr1	36937065	A	G	0.999717	36471464	A	G	0.999717	2075.08	12	12	2.56e-07	TRUE
chr1	40363054	G	C	0.999975	39897382	G	C	0.999975	2927.33	12	12	7.5e-09	TRUE
chr1	46521517	G	A	0.999892	46055845	G	A	0.999892	5599.92	12	12	2.08e-08	TRUE
chr1	46521559	A	T	0.999967	46055887	A	T	0.999967	6295.67	12	12	1.33e-08	TRUE
chr1	78433856	T	C	0.495442	77968172	T	C	0.495442	5091.75	12	12	0.000129997	TRUE
chr1	97981395	T	C	0.496733	97515839	T	C	0.496733	2206.42	12	12	0.000311613	TRUE
chr1	110233138	G	C	0.474583	109690516	G	C	0.474583	8323.17	12	12	0.000173556	FALSE
chr1	118165691	C	T	0.472458	117623069	C	T	0.472458	6766.67	12	12	0.000174612	TRUE
chr1	120057158	C	T	0.999892	119514535	C	T	0.999892	6334.58	12	12	3.17e-08	FALSE
chr1	120057246	C	A	0.999883	119514623	C	A	0.999883	3413.5	12	12	5.61e-08	FALSE
chr1	156846233	G	A	0.423625	156876441	G	A	0.423625	4030.92	12	12	0.000210929	TRUE
chr1	156848995	C	T	0.455308	156879203	C	T	0.455308	2924.42	12	12	0.000268361	TRUE
chr1	158582646	T	C	0.468267	158612856	T	C	0.468267	4094	12	12	0.000185393	TRUE
chr1	158584091	A	G	0.423333	158614301	A	G	0.423333	2832.5	12	12	8.72e-05	TRUE
chr1	158592846	C	T	0.436325	158623056	C	T	0.436325	4437.08	12	12	0.000158044	TRUE
chr1	158607935	T	G	0.489367	158638145	T	G	0.489367	4374.58	12	12	0.000347693	TRUE
chr1	158612236	A	G	0.443817	158642446	A	G	0.443817	5635	12	12	0.000193925	TRUE
chr1	158619728	A	C	0.999242	158649938	A	C	0.999242	1999.75	12	12	1.37e-06	TRUE
chr1	158626378	C	T	0.493342	158656588	C	T	0.493342	2426	12	12	0.000325394	TRUE
chr1	158631171	A	C	0.482767	158661381	A	C	0.482767	6378	12	12	0.000161875	TRUE
chr1	158647495	A	T	0.999958	158677705	A	T	0.999958	3986.33	12	12	9.92e-09	TRUE
chr1	158647522	A	G	0.999742	158677732	A	G	0.999742	4441.42	12	12	7.9e-08	TRUE
chr1	158655036	G	A	0.999925	158685246	G	A	0.999925	8120.92	12	12	7.5e-09	TRUE
chr1	161641237	G	A	0.20705	161671447	G	A	0.20705	8506.83	12	12	5.94e-05	FALSE
chr1	161641267	G	A	0.381675	161671477	G	A	0.381675	9438.25	12	12	0.000244355	FALSE
chr1	204438334	C	T	0.999567	204469206	C	T	0.999567	5902.17	12	12	4.68e-07	TRUE
chr1	204438643	G	T	0.999533	204469515	G	T	0.999533	3868.92	12	12	1.26e-07	TRUE
chr1	206647742	A	G	0.99985	NA	NA	NA	NA	3973.42	12	12	7.91e-08	TRUE
chr1	206647787	T	C	0.999675	206474444	T	C	0.999675	3985.58	12	12	2.31e-07	TRUE
chr1	228612838	G	T	0.4451	228425137	G	T	0.4451	5427.33	12	12	0.000199773	FALSE
chr2	29416572	T	C	0.999917	29193706	T	C	0.999917	5514.58	12	12	1.79e-08	TRUE
chr2	29449819	C	T	0.462492	29226953	C	T	0.462492	7418.25	12	12	8.18e-05	TRUE
chr2	29455267	A	G	0.998408	29232401	A	G	0.998408	6492	12	12	7.26e-07	TRUE
chr2	29543663	T	C	0.999942	29320797	T	C	0.999942	3183.17	12	12	1.9e-08	TRUE
chr2	29940529	A	T	0.9997	29717663	A	T	0.9997	4048.25	12	12	4.16e-07	TRUE
chr2	30143499	G	C	0.999808	29920633	G	C	0.999808	1933.17	12	12	8.27e-08	TRUE
chr2	47601106	T	C	0.999683	47373967	T	C	0.999683	5803.25	12	12	2.58e-07	TRUE
chr2	47698179	A	G	0.494042	47471040	A	G	0.494042	2360.08	12	12	0.000305028	TRUE
chr2	48010558	C	A	0.469217	47783419	C	A	0.469217	1982.58	12	12	0.000422827	FALSE
chr2	48018081	A	G	0.500467	47790942	A	G	0.500467	4446.25	12	12	0.000393795	TRUE
chr2	48023115	T	C	0.486058	47795976	T	C	0.486058	5928.83	12	12	0.000192766	TRUE
chr2	58388696	A	G	0.999533	58161561	A	G	0.999533	3492.67	12	12	9.3e-07	TRUE
chr2	61726961	G	A	0.484858	61499826	G	A	0.484858	5659.58	12	12	0.000252228	TRUE
chr2	141032088	C	T	0.471475	140274519	C	T	0.471475	5835.42	12	12	0.000180995	TRUE
chr2	141072519	C	G	0.471867	140314950	C	G	0.471867	4177.92	12	12	0.00011189	TRUE
chr2	141130695	C	T	0.4822	140373126	C	T	0.4822	6382.5	12	12	0.000262607	TRUE
chr2	141259283	G	A	0.444442	140501714	G	A	0.444442	4579.83	12	12	0.000498384	FALSE
chr2	141259376	G	A	0.468425	140501807	G	A	0.468425	5604.25	12	12	0.000666089	TRUE
chr2	141260668	A	G	0.479317	140503099	A	G	0.479317	4852.17	12	12	0.000298807	TRUE
chr2	141274576	T	C	0.999817	140517007	T	C	0.999817	5778.58	12	12	4.7e-08	TRUE
chr2	141571329	T	C	0.999758	140813760	T	C	0.999758	5380	12	12	1.1e-07	TRUE
chr2	141773397	C	A	0.495017	141015828	C	A	0.495017	6818.83	12	12	0.000175378	TRUE
chr2	141816621	A	G	0.999783	141059052	A	G	0.999783	4273	12	12	1.43e-07	FALSE
chr2	152387553	T	C	0.47965	151531039	T	C	0.47965	6287.33	12	12	0.000166868	TRUE
chr2	152500449	C	G	0.4926	151643935	C	G	0.4926	17143.8	12	12	8.58e-05	FALSE
chr2	173460640	T	C	0.505375	172595912	T	C	0.505375	5900.67	12	12	0.000227093	TRUE
chr2	212251864	T	C	0.498117	211387139	T	C	0.498117	2930.42	12	12	0.000444774	FALSE
chr2	215632256	A	G	0.999625	214767532	A	G	0.999625	4487.92	12	12	1.84e-07	TRUE
chr2	215645464	C	G	0.999392	214780740	C	G	0.999392	6403.08	12	12	2.63e-07	TRUE
chr2	215674224	G	A	0.99965	214809500	G	A	0.99965	2478.08	12	12	4.37e-07	TRUE
chr3	10088266	G	T	0.305075	10046582	G	T	0.305075	3998.33	12	12	0.000194669	FALSE
chr3	10088299	C	T	0.338975	10046615	C	T	0.338975	4540.83	12	12	0.000106471	FALSE
chr3	10088308	T	C	0.311858	10046624	T	C	0.311858	4926.17	12	12	0.000178344	FALSE
chr3	10088343	A	G	0.328467	10046659	A	G	0.328467	5119	12	12	0.000385677	FALSE
chr3	10088404	C	T	0.238925	10046720	C	T	0.238925	3586.67	12	12	0.000276302	FALSE
chr3	10089723	G	A	0.430942	10048039	G	A	0.430942	8977.33	12	12	0.000232008	FALSE
chr3	47125385	G	A	0.999767	47083895	G	A	0.999767	9824.83	12	12	1.26e-07	TRUE
chr3	47162661	A	G	0.999625	47121171	A	G	0.999625	9830.25	12	12	1e-07	TRUE
chr3	49723784	C	A	0.998408	49686351	C	A	0.998408	2323.58	12	12	6.64e-07	FALSE
chr3	49924940	T	C	0.9996	49887507	T	C	0.9996	2164.33	12	12	4.76e-07	TRUE
chr3	49928691	T	C	0.999933	NA	NA	NA	NA	4712.83	12	12	3.15e-08	TRUE
chr3	49940697	CG	C	0.483325	49903264	CG	C	0.483325	10644	12	12	0.000151382	TRUE
chr3	51978220	A	G	0.998733	NA	NA	NA	NA	8559.83	12	12	4.68e-07	TRUE
chr3	52584787	T	C	0.999725	52550771	T	C	0.999725	2672.92	12	12	2.26e-07	TRUE
chr3	52610651	T	A	0.999817	52576635	T	A	0.999817	3954.5	12	12	1.2e-07	TRUE
chr3	52643685	T	C	0.999558	52609669	T	C	0.999558	8380.42	12	12	3.7e-07	TRUE
chr3	72799703	C	T	0.462033	72750552	C	T	0.462033	6744.33	12	12	0.00028567	FALSE
chr3	128204951	C	T	0.446425	128486108	C	T	0.446425	4096.83	12	12	0.000181355	TRUE
chr3	128205860	G	C	0.999783	128487017	G	C	0.999783	873.667	12	12	5.63e-07	TRUE
chr3	134898742	C	T	0.999883	135179900	C	T	0.999883	6242.83	12	12	2.15e-08	FALSE
chr3	142168331	C	T	0.999975	142449489	C	T	0.999975	5638.58	12	12	7.5e-09	TRUE
chr3	142217537	A	G	0.998817	142498695	A	G	0.998817	3298.08	12	12	8.09e-07	TRUE
chr3	178927410	A	G	0.4983	179209622	A	G	0.4983	4449.5	12	12	0.000199915	TRUE
chr3	187446211	C	T	0.999908	187728423	C	T	0.999908	1186.75	12	12	1.01e-07	TRUE
chr3	187447701	C	A	0.474825	187729913	C	A	0.474825	4504.17	12	12	0.000542313	TRUE
chr4	1730215	C	G	0.497708	1728488	C	G	0.497708	5670.33	12	12	0.000332074	TRUE
chr4	1730254	A	G	0.545067	1728527	A	G	0.545067	5017.5	12	12	0.000196832	TRUE
chr4	1730299	A	G	0.49695	1728572	A	G	0.49695	4803.67	12	12	0.000316699	TRUE
chr4	1807894	G	A	0.999508	1806167	G	A	0.999508	7581.92	12	12	1.95e-07	TRUE
chr4	55141055	A	G	0.99965	54274888	A	G	0.99965	4816.83	12	12	1.54e-07	TRUE
chr4	55161391	T	C	0.9996	54295224	T	C	0.9996	7355.92	12	12	8.73e-08	TRUE
chr4	84383810	C	T	0.479983	83462657	C	T	0.479983	7772.08	12	12	0.000177031	FALSE
chr4	106196951	A	G	0.499708	105275794	A	G	0.499708	7528.33	12	12	0.000102072	TRUE
chr4	143043340	A	G	0.999967	142122187	A	G	0.999967	1986.67	12	12	1.33e-08	TRUE
chr4	143081527	T	C	0.575267	142160374	T	C	0.575267	2265.25	12	12	0.000454944	TRUE
chr4	153250860	G	A	0.51245	152329708	G	A	0.51245	3588.5	12	12	0.000555048	TRUE
chr4	177605081	CTCA	C	0.962608	NA	NA	NA	NA	4462.75	12	12	0.000160043	TRUE
chr4	187510025	G	A	0.4684	186588871	G	A	0.4684	6379.83	12	12	0.000192131	TRUE
chr4	187510319	T	C	0.4983	186589165	T	C	0.4983	5898.25	12	12	9.04e-05	TRUE
chr4	187516880	A	G	0.483717	186595726	A	G	0.483717	5734.67	12	12	0.000265052	TRUE
chr4	187519206	C	G	0.999692	186598052	C	G	0.999692	5664.83	12	12	1.74e-07	TRUE
chr4	187525020	A	C	0.485925	186603866	A	C	0.485925	8167.83	12	12	0.000174702	TRUE
chr4	187527314	T	C	0.480942	186606160	T	C	0.480942	3597.67	12	12	0.000206023	FALSE
chr4	187534363	G	A	0.463942	186613209	G	A	0.463942	7022.42	12	12	0.000345624	TRUE
chr4	187534375	A	G	0.489775	186613221	A	G	0.489775	7520.92	12	12	0.000221762	TRUE
chr4	187538330	G	A	0.496642	186617176	G	A	0.496642	4157.08	12	12	0.000269228	FALSE
chr4	187538942	T	G	0.524125	186617788	T	G	0.524125	6857.5	12	12	0.000167817	TRUE
chr4	187539588	T	C	0.525225	186618434	T	C	0.525225	9973.42	12	12	0.000127995	TRUE
chr4	187557893	T	C	0.498808	186636739	T	C	0.498808	9424.42	12	12	0.000193674	TRUE
chr4	187627792	T	C	0.476492	186706638	T	C	0.476492	5712.5	12	12	0.000373254	TRUE
chr4	187628398	C	G	0.470175	186707244	C	G	0.470175	8143.5	12	12	0.000119986	TRUE
chr4	187629140	G	C	0.500358	186707986	G	C	0.500358	8614.58	12	12	0.000213735	TRUE
chr4	187629497	G	A	0.45165	186708343	G	A	0.45165	10470.8	12	12	8.1e-05	TRUE
chr4	187629538	C	T	0.439342	186708384	C	T	0.439342	10048.5	12	12	0.00013835	TRUE
chr4	187629770	A	C	0.480683	186708616	A	C	0.480683	8285.08	12	12	0.000102096	TRUE
chr5	223646	A	T	0.459083	223531	A	T	0.459083	3480.75	12	12	0.000229145	FALSE
chr5	231111	T	C	0.999583	230996	T	C	0.999583	5122.33	12	12	2.03e-07	FALSE
chr5	233665	C	T	0.46535	233550	C	T	0.46535	4766.25	12	12	0.000458425	FALSE
chr5	38950776	G	A	0.999917	38950674	G	A	0.999917	5470	12	12	2.52e-08	TRUE
chr5	38955796	G	A	0.999675	38955694	G	A	0.999675	4511.42	12	12	1.89e-07	TRUE
chr5	56111751	G	C	1	56815924	G	C	1	216.667	9	12	0	FALSE
chr5	56161787	G	A	0.99995	56865960	G	A	0.99995	6123.5	12	12	6.36e-09	TRUE
chr5	56177443	G	A	0.495758	56881616	G	A	0.495758	6501.75	12	12	0.000256334	TRUE
chr5	56177743	G	A	0.999833	56881916	G	A	0.999833	7232.5	12	12	3.33e-08	TRUE
chr5	56178217	A	C	0.999733	56882390	A	C	0.999733	10599.2	12	12	2.1e-07	TRUE
chr5	67522722	C	T	0.489192	68226894	C	T	0.489192	6652	12	12	0.000163872	TRUE
chr5	67588148	G	A	0.464108	68292320	G	A	0.464108	4042.42	12	12	0.000170121	TRUE
chr5	80149981	A	G	0.999717	80854162	A	G	0.999717	4203.08	12	12	1.83e-07	TRUE
chr5	80168937	G	A	0.99995	80873118	G	A	0.99995	5224.5	12	12	1.55e-08	TRUE
chr5	98192164	AAGG	A	0.465608	98856460	AAGG	A	0.465608	5542.08	12	12	0.000290772	TRUE
chr5	98199204	C	T	0.483417	98863500	C	T	0.483417	5253.08	12	12	0.000338396	TRUE
chr5	112162854	T	C	0.998142	112827157	T	C	0.998142	5921.92	12	12	2.01e-06	TRUE
chr5	112164561	G	A	0.999392	112828864	G	A	0.999392	3247.5	12	12	3.34e-06	TRUE
chr5	112175770	G	A	0.999633	112840073	G	A	0.999633	8364.08	12	12	1.17e-06	TRUE
chr5	112176325	G	A	0.999375	112840628	G	A	0.999375	6664.33	12	12	2.37e-06	TRUE
chr5	112176559	T	G	0.999408	112840862	T	G	0.999408	6850.67	12	12	4.95e-07	TRUE
chr5	112176756	T	A	0.99985	112841059	T	A	0.99985	5861.67	12	12	2.39e-07	TRUE
chr5	112177171	G	A	0.999675	112841474	G	A	0.999675	9527.5	12	12	6.15e-07	TRUE
chr5	149450132	T	C	0.499017	150070569	T	C	0.499017	1554.42	12	12	0.000435111	TRUE
chr5	149460355	G	A	0.497717	150080792	G	A	0.497717	2177.17	12	12	0.000236832	TRUE
chr5	161113004	G	A	0.491908	161685998	G	A	0.491908	1937.75	12	12	0.000481723	TRUE
chr5	176517461	T	G	0.500892	177090460	T	G	0.500892	1645.75	12	12	0.000326986	TRUE
chr5	176517797	C	T	0.999842	177090796	C	T	0.999842	8762.33	12	12	2.81e-08	TRUE
chr5	176518784	C	T	0.999717	177091783	C	T	0.999717	3722.83	12	12	1.25e-07	TRUE
chr5	176637192	T	C	0.501442	177210191	T	C	0.501442	7178	12	12	9.32e-05	TRUE
chr5	176721198	T	C	0.999692	177294197	T	C	0.999692	7018.92	12	12	1.04e-07	TRUE
chr5	176721272	G	C	0.490008	177294271	G	C	0.490008	7842.08	12	12	0.000504237	TRUE
chr5	180039606	C	T	0.471883	180612606	C	T	0.471883	3008.08	12	12	0.000196883	FALSE
chr5	180043388	G	A	0.4388	180616388	G	A	0.4388	5811	12	12	0.000470038	FALSE
chr5	180046344	G	C	0.508825	180619344	G	C	0.508825	2343.75	12	12	0.000542102	FALSE
chr5	180057293	T	C	0.530817	180630293	T	C	0.530817	3525.08	12	12	0.000226071	FALSE
chr6	20490443	A	T	0.475292	20490212	A	T	0.475292	5526.92	12	12	0.000217199	FALSE
chr6	26056549	A	G	0.498233	26056321	A	G	0.498233	3559.83	12	12	0.000414488	FALSE
chr6	26271241	G	A	0.451242	26271013	G	A	0.451242	4669	12	12	0.000497343	TRUE
chr6	29910336	C	G	0.29955	29942559	C	G	0.29955	5303.17	12	12	0.000329132	FALSE
chr6	29910340	A	G	0.32955	29942563	A	G	0.32955	4836.67	12	12	0.000252975	FALSE
chr6	29910358	C	G	0.659242	29942581	C	G	0.659242	4899	12	12	0.000278092	FALSE
chr6	29910378	C	T	0.264725	29942601	C	T	0.264725	4305	12	12	0.000200158	FALSE
chr6	29910538	C	T	0.398858	29942761	C	T	0.398858	2870.33	12	12	0.00116194	FALSE
chr6	29910558	T	A	0.283108	29942781	T	A	0.283108	2777.17	12	12	0.000253794	FALSE
chr6	29910562	A	C	0.373192	29942785	A	C	0.373192	2472.75	12	12	0.000324877	FALSE
chr6	29910566	G	A	0.2739	29942789	G	A	0.2739	2912.42	12	12	0.000429835	FALSE
chr6	29910581	C	A	0.21264	29942804	C	A	0.21264	3079.4	10	12	0.000770123	FALSE
chr6	29910586	G	A	0.242492	29942809	G	A	0.242492	3143	12	12	0.000661243	FALSE
chr6	29910604	C	A	0.654133	29942827	C	A	0.654133	2888.33	12	12	0.00029217	FALSE
chr6	29910688	A	G	0.2711	29942911	A	G	0.2711	1872.58	12	12	0.000105347	FALSE
chr6	29910699	G	A	0.220217	29942922	G	A	0.220217	1858.75	12	12	0.000203071	FALSE
chr6	29910700	G	T	0.361875	29942923	G	T	0.361875	1835.67	12	12	0.000338395	FALSE
chr6	29910716	C	G	0.3539	29942939	C	G	0.3539	1555.58	12	12	0.000505491	FALSE
chr6	29910717	A	G	0.994025	29942940	A	G	0.994025	1190.58	12	12	1.2e-05	FALSE
chr6	29910719	G	A	0.501583	29942942	G	A	0.501583	1168.42	12	12	0.000921927	FALSE
chr6	29910721	G	C	0.514567	29942944	G	C	0.514567	1197.58	12	12	0.00085285	FALSE
chr6	29910730	T	A	0.43905	29942953	T	A	0.43905	1058.5	12	12	0.00096517	FALSE
chr6	29910742	G	C	0.437458	29942965	G	C	0.437458	1081.08	12	12	0.00104799	FALSE
chr6	29910752	G	C	0.430492	29942975	G	C	0.430492	1029.33	12	12	0.00123021	FALSE
chr6	29911056	A	G	0.4971	29943279	A	G	0.4971	1726	12	12	0.00118682	FALSE
chr6	29911063	T	G	0.999858	29943286	T	G	0.999858	1780.92	12	12	2.41e-07	FALSE
chr6	29911064	A	G	0.999808	29943287	A	G	0.999808	1810.17	12	12	1.35e-07	FALSE
chr6	29911086	T	C	0.529325	29943309	T	C	0.529325	2215.67	12	12	0.000597129	FALSE
chr6	29911092	G	T	0.472755	29943315	G	T	0.472755	2330.27	11	12	0.000539721	FALSE
chr6	29911114	G	A	0.999767	29943337	G	A	0.999767	2214.67	12	12	1.32e-07	FALSE
chr6	29911115	G	C	0.999883	29943338	G	C	0.999883	2365.75	12	12	8.15e-08	FALSE
chr6	29911119	G	T	0.9996	29943342	G	T	0.9996	2198.5	12	12	1.07e-07	FALSE
chr6	29911154	C	A	0.999642	29943377	C	A	0.999642	2440.67	12	12	3.88e-07	FALSE
chr6	29911190	G	A	0.990017	29943413	G	A	0.990017	2724.5	12	12	7.29e-06	FALSE
chr6	29911198	T	C	0.984875	29943421	T	C	0.984875	2874.25	12	12	1.82e-05	FALSE
chr6	29911207	G	A	0.964383	29943430	G	A	0.964383	2475.42	12	12	3.26e-05	FALSE
chr6	29911228	A	T	0.91885	29943451	A	T	0.91885	2541.58	12	12	0.000160179	FALSE
chr6	29911239	T	C	0.114056	29943462	T	C	0.114056	2282.11	9	12	7.2e-05	FALSE
chr6	29911240	T	G	0.475908	29943463	T	G	0.475908	2518.83	12	12	0.000307668	FALSE
chr6	29911256	T	G	0.999633	29943479	T	G	0.999633	2435.67	12	12	5.88e-07	FALSE
chr6	29911296	G	A	0.218858	29943519	G	A	0.218858	1861.25	12	12	0.000789304	FALSE
chr6	29911306	C	T	0.247	29943529	C	T	0.247	1748.83	12	12	0.000853207	FALSE
chr6	29911319	G	T	0.285592	29943542	G	T	0.285592	1592.25	12	12	0.00093515	FALSE
chr6	29912087	G	T	0.167367	29944310	G	T	0.167367	3231.75	12	12	8.21e-05	FALSE
chr6	29912108	G	C	0.8104	29944331	G	C	0.8104	3255.08	12	12	0.000434087	FALSE
chr6	29912147	C	T	0.6448	29944370	C	T	0.6448	3028.92	12	12	0.000163251	FALSE
chr6	29912280	T	C	0.999683	29944503	T	C	0.999683	4459.33	12	12	1.71e-07	FALSE
chr6	29912315	A	C	0.388292	29944538	A	C	0.388292	3432.58	12	12	0.000130854	FALSE
chr6	29912333	C	T	0.9983	29944556	C	T	0.9983	2673.17	12	12	1.06e-06	FALSE
chr6	29912348	A	G	0.341958	29944571	A	G	0.341958	3668.5	12	12	0.000113848	FALSE
chr6	29912368	C	T	0.999458	29944591	C	T	0.999458	2622.33	12	12	5.08e-07	FALSE
chr6	29912852	T	C	0.999617	29945075	T	C	0.999617	3265.08	12	12	4e-07	FALSE
chr6	29912856	A	T	0.99995	29945079	A	T	0.99995	3305.5	12	12	3e-08	FALSE
chr6	29913042	C	T	0.999983	29945265	C	T	0.999983	4457.5	12	12	3.33e-09	FALSE
chr6	30671989	G	C	0.476742	30704212	G	C	0.476742	8888.17	12	12	7.82e-05	FALSE
chr6	32190484	G	A	0.48965	32222707	G	A	0.48965	1980.83	12	12	0.000359646	FALSE
chr6	35423662	A	C	0.529	35455885	A	C	0.529	5827.58	12	12	0.00016806	TRUE
chr6	41903782	A	C	0.484283	41936044	A	C	0.484283	2231.92	12	12	0.000246809	TRUE
chr6	93967851	C	T	0.4582	93258133	C	T	0.4582	4741.42	12	12	0.000236376	TRUE
chr6	93982124	A	G	0.999017	93272406	A	G	0.999017	4251.42	12	12	3.62e-07	TRUE
chr6	94067981	C	T	0.999908	93358263	C	T	0.999908	3568.33	12	12	3.17e-08	TRUE
chr6	117631431	T	G	0.511408	117310268	T	G	0.511408	2294.67	12	12	0.000371541	TRUE
chr6	117683821	G	A	0.450617	117362658	G	A	0.450617	4845.83	12	12	0.000188418	TRUE
chr6	117686840	T	C	0.497433	117365677	T	C	0.497433	2569.92	12	12	0.000155401	TRUE
chr6	117725448	T	G	0.4897	117404285	T	G	0.4897	3206.58	12	12	0.000175045	TRUE
chr6	117725578	T	A	0.999575	117404415	T	A	0.999575	3853.08	12	12	6.89e-07	TRUE
chr6	149983216	G	A	0.999883	149662080	G	A	0.999883	7590.83	12	12	3.06e-08	TRUE
chr6	150004779	A	G	0.9995	149683643	A	G	0.9995	9283.08	12	12	1.73e-07	TRUE
chr6	151686905	C	T	0.482683	151365770	C	T	0.482683	11452.3	12	12	0.000128592	TRUE
chr6	152129077	T	C	0.999308	151807942	T	C	0.999308	6045.33	12	12	9.95e-07	TRUE
chr6	152129308	G	C	0.538642	151808173	G	C	0.538642	4895.5	12	12	0.000296128	TRUE
chr6	152201875	T	C	0.999833	151880740	T	C	0.999833	4564.92	12	12	7.33e-08	TRUE
chr6	152265522	G	C	0.999483	151944387	G	C	0.999483	3744.5	12	12	8.16e-07	TRUE
chr6	157405930	G	A	0.458842	157084796	G	A	0.458842	8677.25	12	12	0.000484644	TRUE
chr6	157528506	G	C	0.484908	157207372	G	C	0.484908	6799.33	12	12	0.000126459	TRUE
chr6	161807855	C	G	0.452642	161386823	C	G	0.452642	6583.92	12	12	0.000223214	TRUE
chr7	2946461	T	C	0.4898	2906827	T	C	0.4898	3516.75	12	12	0.000136427	FALSE
chr7	6026685	G	T	0.464767	5987054	G	T	0.464767	11489.7	12	12	0.000200506	FALSE
chr7	6026775	T	C	0.999858	5987144	T	C	0.999858	12622.5	12	12	2.08e-08	FALSE
chr7	6026988	G	A	0.489517	5987357	G	A	0.489517	9823.42	12	12	0.000189598	FALSE
chr7	6036980	G	C	0.999883	5997349	G	C	0.999883	2825.33	12	12	9.06e-08	FALSE
chr7	6045627	C	T	0.492192	6005996	C	T	0.492192	5036.42	12	12	0.000236135	FALSE
chr7	50467767	C	A	0.4724	50400069	C	A	0.4724	4885.08	12	12	0.000136115	FALSE
chr7	53103371	G	T	0.469292	53035678	G	T	0.469292	4134	12	12	0.000357823	FALSE
chr7	53103382	G	T	0.463	53035689	G	T	0.463	4564.42	12	12	0.000320707	FALSE
chr7	53103554	C	G	0.5141	53035861	C	G	0.5141	7511.25	12	12	0.000351142	FALSE
chr7	53103571	G	A	0.495492	53035878	G	A	0.495492	6685.08	12	12	0.000371923	FALSE
chr7	53103673	C	A	0.3999	53035980	C	A	0.3999	3863.58	12	12	0.000396518	FALSE
chr7	53103946	G	C	0.496558	53036253	G	C	0.496558	6178.33	12	12	0.000201468	TRUE
chr7	53104078	G	A	0.448608	53036385	G	A	0.448608	6021.5	12	12	0.00024705	TRUE
chr7	55233089	C	T	0.478558	55165396	C	T	0.478558	4760.33	12	12	0.00035183	TRUE
chr7	55238874	T	A	0.462325	55171181	T	A	0.462325	5348.25	12	12	0.000117697	FALSE
chr7	55249063	G	A	0.451867	55181370	G	A	0.451867	6490.42	12	12	0.000269908	TRUE
chr7	55266417	T	C	0.999925	55198724	T	C	0.999925	6349.92	12	12	1.11e-08	TRUE
chr7	78119109	C	T	0.99905	78489792	C	T	0.99905	3620.08	12	12	8.95e-07	TRUE
chr7	98547864	C	T	0.453075	98950241	C	T	0.453075	5723	12	12	0.000638224	TRUE
chr7	106508978	A	G	0.99915	106868533	A	G	0.99915	8373.17	12	12	4.12e-07	TRUE
chr7	106508987	T	C	0.999383	106868542	T	C	0.999383	8448.25	12	12	4.27e-07	TRUE
chr7	106509331	C	A	0.478142	106868886	C	A	0.478142	9100	12	12	0.000149964	TRUE
chr7	106524689	C	T	0.481467	106884244	C	T	0.481467	4999.42	12	12	0.00035551	TRUE
chr7	116435768	C	T	0.999767	116795714	C	T	0.999767	5560.25	12	12	1.35e-07	TRUE
chr7	116436022	G	A	0.99965	116795968	G	A	0.99965	6626.17	12	12	3.28e-07	TRUE
chr7	116436097	G	A	0.99955	116796043	G	A	0.99955	5502.17	12	12	4.1e-07	TRUE
chr7	128846328	G	C	0.999633	129206487	G	C	0.999633	4352.58	12	12	3.33e-07	TRUE
chr7	151873853	C	T	0.48665	152176768	C	T	0.48665	7757.42	12	12	0.000219612	TRUE
chr7	151927021	C	A	0.441258	152229936	C	A	0.441258	10727.2	12	12	0.000515363	FALSE
chr7	151927025	A	G	0.142008	152229940	A	G	0.142008	11085.2	12	12	0.000147875	FALSE
chr7	151927026	T	C	0.441725	152229941	T	C	0.441725	11115.8	12	12	0.00063574	FALSE
chr7	151945007	C	T	0.3504	152247922	C	T	0.3504	8852.5	12	12	0.000224398	FALSE
chr7	151945071	G	GT	0.255817	152247986	G	GT	0.255817	16325.2	12	12	8.46e-05	FALSE
chr7	151945140	C	T	0.194008	152248055	C	T	0.194008	16150.6	12	12	9.31e-05	FALSE
chr7	151945167	G	T	0.259142	152248082	G	T	0.259142	15232.8	12	12	0.000267106	FALSE
chr7	151962176	T	A	0.23452	152265091	T	A	0.23452	17012.5	10	12	0.000511182	FALSE
chr7	151970856	T	A	0.730275	152273771	T	A	0.730275	14463.1	12	12	3.76e-05	FALSE
chr7	151970859	C	T	0.0495417	152273774	C	T	0.0495417	14091.8	12	12	3.1e-05	FALSE
chr8	30924557	C	T	0.482958	31067041	C	T	0.482958	2291.5	12	12	0.000323564	TRUE
chr8	30973957	G	T	0.475625	31116441	G	T	0.475625	6051.75	12	12	0.000140537	TRUE
chr8	30999040	A	G	0.490575	31141524	A	G	0.490575	7019.42	12	12	0.000201135	TRUE
chr8	30999280	G	T	0.489108	31141764	G	T	0.489108	4975	12	12	0.000343892	TRUE
chr8	31024638	C	T	0.49165	31167122	C	T	0.49165	6183.83	12	12	0.000338875	TRUE
chr8	37699516	C	T	0.400567	37841998	C	T	0.400567	2213.08	12	12	0.000955737	FALSE
chr8	48805816	A	AG	0.98265	47893255	A	AG	0.98265	2308.58	12	12	2.16e-05	TRUE
chr8	68968166	C	A	0.999817	68055931	C	A	0.999817	4461.58	12	12	2.14e-07	TRUE
chr8	68968171	G	A	0.999892	68055936	G	A	0.999892	4289.67	12	12	3.17e-08	TRUE
chr8	68993013	AT	GC	0.455233	68080778	AT	GC	0.455233	4361.17	12	12	0.000260655	TRUE
chr9	5050706	C	T	0.456	5050706	C	T	0.456	4710.92	12	12	0.000368864	TRUE
chr9	5081780	G	A	0.467767	5081780	G	A	0.467767	5358.67	12	12	0.000375908	TRUE
chr9	8465598	A	G	0.479742	8465598	A	G	0.479742	5731.75	12	12	0.000349186	TRUE
chr9	8518143	T	C	0.513092	8518143	T	C	0.513092	6776.58	12	12	0.000235555	TRUE
chr9	36840623	G	A	0.999617	36840626	G	A	0.999617	1000.17	12	12	5.25e-07	TRUE
chr9	93606309	G	A	0.478942	90844027	G	A	0.478942	10530.2	12	12	0.000241783	TRUE
chr9	98209594	G	A	0.998592	95447312	G	A	0.998592	2353.92	12	12	1.24e-06	TRUE
chr9	101570336	A	T	0.479192	98808054	A	T	0.479192	460	12	12	0.00100546	TRUE
chr9	102595069	G	A	0.516717	99832787	G	A	0.516717	4411.5	12	12	0.000257991	TRUE
chr9	102595685	C	T	0.459808	99833403	C	T	0.459808	9475	12	12	0.000190237	TRUE
chr9	139391636	G	A	0.479767	136497184	G	A	0.479767	4919.92	12	12	0.000292426	TRUE
chr9	139397707	G	A	0.453892	136503255	G	A	0.453892	4995.83	12	12	0.000188659	TRUE
chr9	139400219	G	A	0.472483	136505767	G	A	0.472483	3068.92	12	12	9.52e-05	TRUE
chr9	139407932	A	G	0.541725	136513480	A	G	0.541725	4755.08	12	12	0.000285357	TRUE
chr9	139418260	A	G	0.9992	136523808	A	G	0.9992	2497.67	12	12	6.93e-07	TRUE
chr9	139564668	G	A	0.499942	136670216	G	A	0.499942	2304.33	12	12	0.000390432	FALSE
chr10	43595968	A	G	0.497208	43100520	A	G	0.497208	5709	12	12	7.6e-05	TRUE
chr10	43606687	A	G	0.999175	43111239	A	G	0.999175	2943.92	12	12	8.78e-07	TRUE
chr10	43610119	G	A	0.403558	43114671	G	A	0.403558	8127.25	12	12	0.00018425	TRUE
chr10	43613843	G	T	0.999942	43118395	G	T	0.999942	1796.42	12	12	4.08e-08	TRUE
chr10	43615633	C	G	0.497825	43120185	C	G	0.497825	1569.75	12	12	0.000694473	TRUE
chr10	101977883	C	T	0.486967	100218126	C	T	0.486967	4727.83	12	12	0.000315419	TRUE
chr10	123239112	G	A	0.482608	121479598	G	A	0.482608	5623.08	12	12	0.000140023	TRUE
chr10	123298158	T	C	0.999592	121538644	T	C	0.999592	5934.92	12	12	2.19e-07	TRUE
chr11	534242	A	G	0.5061	534242	A	G	0.5061	3467.83	12	12	0.000537525	TRUE
chr11	8251921	G	C	0.467225	8230374	G	C	0.467225	5410.67	12	12	0.000376344	TRUE
chr11	32456694	C	A	0.45975	32435148	C	A	0.45975	1588.75	12	12	0.000724155	TRUE
chr11	64004692	C	T	0.99945	64237220	C	T	0.99945	1715.67	12	12	4.21e-07	FALSE
chr11	64572018	T	C	0.9994	64804546	T	C	0.9994	5636.58	12	12	2.76e-07	TRUE
chr11	64572557	A	G	0.999725	64805085	A	G	0.999725	4988.5	12	12	7.66e-08	TRUE
chr11	64572602	G	A	0.419742	64805130	G	A	0.419742	4782.42	12	12	0.000125824	TRUE
chr11	67200819	C	T	0.449675	67433348	C	T	0.449675	4540.75	12	12	0.000643546	TRUE
chr11	76257215	T	C	0.506508	76546171	T	C	0.506508	8813.08	12	12	0.000216674	TRUE
chr11	85968623	C	T	0.471317	86257581	C	T	0.471317	4439.08	12	12	0.000310676	TRUE
chr11	92086513	C	T	0.45665	92353347	C	T	0.45665	6114.33	12	12	0.000122928	FALSE
chr11	92086649	G	A	0.4749	92353483	G	A	0.4749	7587.33	12	12	0.000216164	FALSE
chr11	92088177	C	T	0.436917	92355011	C	T	0.436917	6625	12	12	0.000286909	FALSE
chr11	92531356	A	G	0.999658	92798190	A	G	0.999658	9442.67	12	12	6.81e-08	FALSE
chr11	92532677	T	C	0.999825	92799511	T	C	0.999825	9130.17	12	12	5.11e-08	FALSE
chr11	92534442	A	G	0.998767	92801276	A	G	0.998767	10481.3	12	12	2.55e-07	FALSE
chr11	92573911	G	T	0.477317	92840745	G	T	0.477317	3284.17	12	12	0.000304632	TRUE
chr11	92590448	A	G	0.999833	92857282	A	G	0.999833	4924.58	12	12	4.42e-08	TRUE
chr11	92599987	C	T	0.472017	92866821	C	T	0.472017	2664.17	12	12	0.000468609	TRUE
chr11	92623877	G	A	0.483117	92890711	G	A	0.483117	6508	12	12	9.79e-05	TRUE
chr11	100998623	G	A	0.571617	101127892	G	A	0.571617	3416.08	12	12	0.000782169	TRUE
chr11	108160350	C	T	0.496117	108289623	C	T	0.496117	3188.08	12	12	0.00067252	FALSE
chr11	108183167	A	G	0.999775	NA	NA	NA	NA	3102.58	12	12	9.66e-08	TRUE
chr11	111957665	G	A	0.999908	112086941	G	A	0.999908	995	12	12	1.01e-07	TRUE
chr11	111959625	C	T	0.999708	112088901	C	T	0.999708	4902.83	12	12	1.99e-07	FALSE
chr11	119103193	A	G	0.511992	119232483	A	G	0.511992	5945.33	12	12	0.000134337	TRUE
chr11	125525195	A	G	0.999858	125655300	A	G	0.999858	3175.25	12	12	1.04e-07	TRUE
chr12	4388084	C	G	0.495325	4278918	C	G	0.495325	4540.92	12	12	0.000104262	TRUE
chr12	4553332	A	G	0.998983	4444166	A	G	0.998983	4065.25	12	12	1.1e-06	TRUE
chr12	4553383	A	G	0.999392	4444217	A	G	0.999392	4154.42	12	12	4.37e-07	TRUE
chr12	12871099	T	G	0.488908	12718165	T	G	0.488908	5975	12	12	0.000165754	TRUE
chr12	18443809	C	A	0.9999	18290875	C	A	0.9999	4317.5	12	12	1.82e-08	TRUE
chr12	18649057	C	T	0.99995	18496123	C	T	0.99995	3319.58	12	12	3e-08	TRUE
chr12	25368462	C	T	0.99985	NA	NA	NA	NA	4319.25	12	12	8.09e-08	TRUE
chr12	49425978	T	C	0.491083	49032195	T	C	0.491083	4602.25	12	12	0.000313274	TRUE
chr12	49444545	G	A	0.432108	49050762	G	A	0.432108	1565.75	12	12	0.00041661	TRUE
chr12	56494991	G	A	0.483325	56101207	G	A	0.483325	4063.92	12	12	0.000232924	TRUE
chr12	57859431	G	A	0.417242	57465648	G	A	0.417242	3098.83	12	12	0.000590528	TRUE
chr12	57865321	G	A	0.476917	57471538	G	A	0.476917	6534.08	12	12	0.000154622	TRUE
chr12	57865821	G	C	0.498858	57472038	G	C	0.498858	4745	12	12	0.000392728	TRUE
chr12	58143020	C	T	0.441317	57749237	C	T	0.441317	11064.8	12	12	0.00023646	FALSE
chr12	69967862	G	A	0.461933	69574082	G	A	0.461933	5270.83	12	12	0.000358881	TRUE
chr12	111884608	T	C	0.999408	111446804	T	C	0.999408	2883.92	12	12	2.75e-07	TRUE
chr12	121437382	A	G	0.999517	120999579	A	G	0.999517	6389.25	12	12	1.29e-07	FALSE
chr12	133208979	T	C	0.53275	132632393	T	C	0.53275	3860	12	12	0.000477121	TRUE
chr12	133219831	T	C	0.527558	132643245	T	C	0.527558	1876	12	12	0.000772183	TRUE
chr12	133236000	C	T	0.439658	132659414	C	T	0.439658	4417.92	12	12	0.000181321	TRUE
chr13	21549384	G	A	0.491408	20975245	G	A	0.491408	2968.67	12	12	0.000299414	TRUE
chr13	21562832	C	T	0.99975	20988693	C	T	0.99975	3810.67	12	12	6.27e-08	TRUE
chr13	21562948	G	A	0.999875	20988809	G	A	0.999875	2931.83	12	12	1.07e-07	TRUE
chr13	21620085	T	C	0.999825	21045946	T	C	0.999825	7370.92	12	12	5.66e-08	TRUE
chr13	25008588	A	G	0.999858	24434450	A	G	0.999858	4932.25	12	12	5.54e-08	FALSE
chr13	25008630	A	G	0.9996	24434492	A	G	0.9996	6392.58	12	12	2.02e-07	FALSE
chr13	25008903	G	T	0.999892	24434765	G	T	0.999892	3971.42	12	12	2.99e-08	FALSE
chr13	25009099	A	C	0.999125	24434961	A	C	0.999125	4159.58	12	12	8e-07	FALSE
chr13	25009297	G	T	0.488642	24435159	G	T	0.488642	5153.5	12	12	0.000224106	FALSE
chr13	25009441	C	G	0.429092	24435303	C	G	0.429092	5233.67	12	12	0.000113984	FALSE
chr13	25009485	C	G	0.420417	24435347	C	G	0.420417	4327.33	12	12	0.000158352	FALSE
chr13	25016762	G	A	0.123233	24442624	G	A	0.123233	7933	12	12	6.14e-05	FALSE
chr13	25020863	G	A	1	24446725	G	A	1	3234.5	12	12	0	FALSE
chr13	25021200	A	C	0.999217	24447062	A	C	0.999217	2798.42	12	12	8.49e-07	FALSE
chr13	25021211	C	T	0.962183	24447073	C	T	0.962183	2828.92	12	12	0.000127691	FALSE
chr13	25021245	A	G	0.938675	24447107	A	G	0.938675	3063.75	12	12	0.0002339	FALSE
chr13	28624294	G	A	0.471842	28050157	G	A	0.471842	6538.75	12	12	0.000100943	TRUE
chr13	28636084	G	A	0.999942	28061947	G	A	0.999942	3929.75	12	12	2.27e-08	TRUE
chr13	28883061	G	A	0.999983	28308924	G	A	0.999983	4506.08	12	12	3.33e-09	FALSE
chr13	32911888	A	G	0.481842	32337751	A	G	0.481842	7290.17	12	12	0.000252366	TRUE
chr13	32913055	A	G	0.99995	32338918	A	G	0.99995	7081.5	12	12	1e-08	TRUE
chr13	32915005	G	C	0.99995	32340868	G	C	0.99995	7566.42	12	12	1e-08	TRUE
chr13	32929387	T	C	0.999808	32355250	T	C	0.999808	4985.42	12	12	3.72e-08	TRUE
chr13	103527849	G	C	0.999775	102875499	G	C	0.999775	6595.42	12	12	4.39e-08	TRUE
chr13	103527930	G	C	0.999667	102875580	G	C	0.999667	5709.33	12	12	2.1e-07	TRUE
chr13	103528002	G	C	0.491683	102875652	G	C	0.491683	5778.58	12	12	7.14e-05	TRUE
chr13	110435231	C	T	0.477483	109782884	C	T	0.477483	539.333	12	12	0.00256879	TRUE
chr13	110435914	G	A	0.38495	109783567	G	A	0.38495	2097.83	12	12	0.00123771	TRUE
chr13	110435953	A	G	0.56065	109783606	A	G	0.56065	2564.33	12	12	0.00066823	TRUE
chr13	110436232	G	A	0.484317	109783885	G	A	0.484317	2935	12	12	0.00075272	TRUE
chr14	23777374	A	G	0.999725	23308165	A	G	0.999725	1917.08	12	12	1.29e-07	TRUE
chr14	35872989	G	A	0.4615	35403783	G	A	0.4615	1567.08	12	12	0.000148853	TRUE
chr14	38060646	C	T	0.447675	37591441	C	T	0.447675	2514.42	12	12	0.000185411	TRUE
chr14	45644589	G	T	0.492575	45175386	G	T	0.492575	6427.42	12	12	0.000468942	TRUE
chr14	75483812	T	C	0.999933	75017109	T	C	0.999933	4147.83	12	12	2.61e-08	TRUE
chr14	75513883	T	C	0.999942	75047180	T	C	0.999942	7689.08	12	12	1.36e-08	TRUE
chr14	81574959	A	G	0.999283	81108615	A	G	0.999283	5610.5	12	12	2.92e-07	TRUE
chr14	81575005	C	A	0.999883	81108661	C	A	0.999883	4005.17	12	12	4.52e-08	FALSE
chr14	81610583	G	C	0.999717	81144239	G	C	0.999717	8616.75	12	12	7.42e-08	TRUE
chr14	105239894	C	T	0.353017	104773557	C	T	0.353017	4033.17	12	12	0.000749371	FALSE
chr15	67457335	A	G	0.999858	67164997	A	G	0.999858	4332.83	12	12	5.54e-08	TRUE
chr15	88679785	G	A	0.999917	88136554	G	A	0.999917	2009.25	12	12	3.79e-08	TRUE
chr15	89804043	C	T	0.9998	89260812	C	T	0.9998	8451.67	12	12	7.45e-08	TRUE
chr15	89836228	G	C	0.999725	89292997	G	C	0.999725	7668.75	12	12	8.39e-08	TRUE
chr15	89838236	G	A	0.999958	NA	NA	NA	NA	7131.42	12	12	4.47e-09	TRUE
chr15	89858602	T	C	0.9995	89315371	T	C	0.9995	3144.25	12	12	3.6e-07	TRUE
chr15	91312736	G	C	0.469542	90769506	G	C	0.469542	3012.42	12	12	0.000545112	TRUE
chr15	91326099	C	T	0.481008	90782869	C	T	0.481008	4158.33	12	12	0.000185534	TRUE
chr15	91354521	G	A	0.478258	90811291	G	A	0.478258	5164.17	12	12	0.000250206	TRUE
chr15	93510603	A	G	0.9998	92967373	A	G	0.9998	3226.5	12	12	5.09e-08	TRUE
chr15	99478225	G	A	0.45855	98934996	G	A	0.45855	4054.33	12	12	0.000217199	TRUE
chr16	347184	A	G	0.518675	297184	A	G	0.518675	9110.42	12	12	0.000166391	TRUE
chr16	348222	C	T	0.463775	298222	C	T	0.463775	2842.92	12	12	0.000169869	TRUE
chr16	396264	A	G	0.498792	346264	A	G	0.498792	10619.4	12	12	0.000215677	TRUE
chr16	2138269	T	C	0.566733	2088268	T	C	0.566733	6190.75	12	12	0.000328575	TRUE
chr16	3639139	A	G	0.999808	3589138	A	G	0.999808	6361.67	12	12	6.81e-08	TRUE
chr16	3640274	G	A	0.476242	3590273	G	A	0.476242	10786	12	12	8.72e-05	TRUE
chr16	3640477	C	T	0.466083	3590476	C	T	0.466083	8523.67	12	12	0.00013438	TRUE
chr16	3641280	C	T	0.473283	3591279	C	T	0.473283	9199.92	12	12	0.000277703	FALSE
chr16	3656482	C	T	0.419967	3606481	C	T	0.419967	3472.33	12	12	0.000465972	TRUE
chr16	3656557	G	A	0.509983	3606556	G	A	0.509983	4325	12	12	0.000279565	TRUE
chr16	14041958	T	C	0.4972	13948101	T	C	0.4972	11598.4	12	12	0.000172618	TRUE
chr16	23646191	T	C	0.999458	23634870	T	C	0.999458	3905.67	12	12	3.23e-07	FALSE
chr16	56839439	C	T	0.471175	56805527	C	T	0.471175	4403.25	12	12	0.000237355	TRUE
chr16	56855496	C	G	0.498367	56821584	C	G	0.498367	4352.17	12	12	0.000489695	TRUE
chr16	68856088	C	T	0.44915	68822185	C	T	0.44915	7117.58	12	12	0.00056865	TRUE
chr16	68857441	T	C	0.99965	68823538	T	C	0.99965	3186.33	12	12	2.32e-07	TRUE
chr16	68867387	C	T	0.486725	68833484	C	T	0.486725	4289.92	12	12	0.000180051	FALSE
chr16	81888152	A	G	0.526425	81854547	A	G	0.526425	6813.17	12	12	0.000160508	TRUE
chr16	81941319	C	T	0.99975	81907714	C	T	0.99975	3082.83	12	12	1.68e-07	TRUE
chr16	81971403	T	C	0.999433	81937798	T	C	0.999433	6886.75	12	12	2.22e-07	TRUE
chr16	89350038	G	A	0.483283	89283630	G	A	0.483283	22098.8	12	12	0.000146087	TRUE
chr16	89350178	G	A	0.4848	89283770	G	A	0.4848	10087.4	12	12	0.000158633	TRUE
chr16	89849480	C	T	0.469575	89783072	C	T	0.469575	2180	12	12	0.000349382	TRUE
chr17	7579472	G	C	0.482233	7676154	G	C	0.482233	2805.67	12	12	0.000175488	TRUE
chr17	8108331	A	G	0.998942	8205013	A	G	0.998942	3530.42	12	12	1.33e-06	TRUE
chr17	8108339	G	A	0.999258	8205021	G	A	0.999258	3302.17	12	12	1.13e-06	TRUE
chr17	16068340	C	T	0.313692	16165026	C	T	0.313692	5986.92	12	12	0.0011946	FALSE
chr17	16068343	G	A	0.336792	16165029	G	A	0.336792	5986.58	12	12	0.00123465	FALSE
chr17	16068362	C	T	0.336383	16165048	C	T	0.336383	6704.42	12	12	0.000852451	FALSE
chr17	16068377	C	G	0.384492	16165063	C	G	0.384492	6699.83	12	12	0.000615812	FALSE
chr17	16068383	G	A	0.362975	16165069	G	A	0.362975	7202.33	12	12	0.000651953	FALSE
chr17	16068396	G	A	0.389642	16165082	G	A	0.389642	7475.75	12	12	0.000654504	FALSE
chr17	29508775	G	A	0.48855	31181757	G	A	0.48855	2419.75	12	12	0.000448097	FALSE
chr17	37871547	C	A	0.488808	39715294	C	A	0.488808	3597.33	12	12	0.000176172	TRUE
chr17	37884037	C	G	0.459467	39727784	C	G	0.459467	4919.25	12	12	0.00018277	TRUE
chr17	38508756	C	T	0.474825	40352504	C	T	0.474825	3163.75	12	12	0.000231102	FALSE
chr17	43364293	C	CG	0.972267	45286926	C	CG	0.972267	4570.33	12	12	3.02e-05	TRUE
chr17	56438301	G	A	0.465192	58360940	G	A	0.465192	1606	12	12	0.000513494	FALSE
chr17	56492800	T	C	0.517133	58415439	T	C	0.517133	5649.25	12	12	0.000324892	TRUE
chr17	59760996	A	G	0.47715	61683635	A	G	0.47715	10594.1	12	12	0.000183019	TRUE
chr17	59763347	A	G	0.48445	61685986	A	G	0.48445	8055.25	12	12	0.000219968	TRUE
chr17	59763465	T	C	0.999883	61686104	T	C	0.999883	5407	12	12	3.79e-08	TRUE
chr17	62007498	A	G	0.999625	63930138	A	G	0.999625	5236.42	12	12	2.75e-07	TRUE
chr17	63554116	G	A	0.45515	65557998	G	A	0.45515	11859.5	12	12	0.000111157	TRUE
chr17	63554591	G	A	0.999617	65558473	G	A	0.999617	6499.92	12	12	2.94e-07	TRUE
chr17	74732507	A	G	0.9997	76736425	A	G	0.9997	7966.67	12	12	9.27e-08	TRUE
chr17	74733099	G	A	0.999567	76737017	G	A	0.999567	6787.08	12	12	8.06e-08	FALSE
chr17	78519519	T	C	0.500708	80545719	T	C	0.500708	5088.75	12	12	9.51e-05	TRUE
chr17	78820329	C	T	0.443408	80846529	C	T	0.443408	3693.5	12	12	0.000851212	TRUE
chr17	78865546	T	C	0.497375	80891746	T	C	0.497375	2239.58	12	12	0.000485915	TRUE
chr17	78865630	A	G	0.476117	80891830	A	G	0.476117	2000.67	12	12	0.000469176	TRUE
chr17	78919558	C	T	0.44645	80945758	C	T	0.44645	6561.08	12	12	0.000367977	FALSE
chr18	724612	A	G	0.999892	724612	A	G	0.999892	3891.75	12	12	2.99e-08	FALSE
chr18	60795959	G	T	0.485325	63128726	G	T	0.485325	3415.75	12	12	0.000210237	FALSE
chr18	60985879	T	C	0.512083	63318646	T	C	0.512083	5177.42	12	12	0.000174747	TRUE
chr19	1619397	A	G	0.551058	1619398	A	G	0.551058	1460.17	12	12	0.00040759	FALSE
chr19	2226676	G	A	0.999508	2226677	G	A	0.999508	7434.58	12	12	1.86e-07	TRUE
chr19	5212380	C	T	0.448183	5212369	C	T	0.448183	2782.25	12	12	0.000267642	TRUE
chr19	5212482	G	A	0.452883	5212471	G	A	0.452883	2893.17	12	12	0.00053708	TRUE
chr19	5214697	A	G	0.999808	5214686	A	G	0.999808	7544.5	12	12	5.17e-08	TRUE
chr19	7163065	G	A	0.491758	7163054	G	A	0.491758	4334.83	12	12	0.000162824	FALSE
chr19	7166388	G	A	0.485775	7166377	G	A	0.485775	2914.58	12	12	0.000314257	FALSE
chr19	10267077	T	C	0.999567	10156401	T	C	0.999567	3568.08	12	12	2.32e-07	TRUE
chr19	10600442	G	C	0.99975	10489766	G	C	0.99975	7010	12	12	4.64e-08	TRUE
chr19	11105608	T	C	0.517033	10994932	T	C	0.517033	5134.25	12	12	0.000245052	TRUE
chr19	11170839	T	C	0.542308	11060163	T	C	0.542308	2341	12	12	0.000323768	TRUE
chr19	15271771	G	A	0.999758	15160960	G	A	0.999758	2316.08	12	12	1.41e-07	TRUE
chr19	15276739	A	G	0.516925	15165928	A	G	0.516925	5612.67	12	12	0.000325042	TRUE
chr19	15285052	T	C	0.9997	15174241	T	C	0.9997	2874.5	12	12	1.02e-07	TRUE
chr19	15290007	C	T	0.465458	15179196	C	T	0.465458	2726	12	12	0.000412674	TRUE
chr19	15291576	C	G	0.49965	15180765	C	G	0.49965	3683.67	12	12	0.000390325	TRUE
chr19	15292437	T	C	0.537933	15181626	T	C	0.537933	2117.75	12	12	0.000402321	TRUE
chr19	15295134	G	A	0.464392	15184323	G	A	0.464392	3235.67	12	12	0.000296868	TRUE
chr19	15302844	T	C	0.999683	15192033	T	C	0.999683	3904.25	12	12	7.97e-08	TRUE
chr19	15350594	G	A	0.449542	15239783	G	A	0.449542	2045.67	12	12	0.000280559	FALSE
chr19	18273047	T	C	0.999833	18162237	T	C	0.999833	4302.67	12	12	8.42e-08	FALSE
chr19	18279638	T	C	0.9995	18168828	T	C	0.9995	7921.75	12	12	1.16e-07	TRUE
chr19	41743861	A	G	0.999833	NA	NA	NA	NA	8573.92	12	12	4.24e-08	TRUE
chr19	45854919	T	G	0.999617	45351661	T	G	0.999617	1873.42	12	12	3.34e-07	TRUE
chr19	45855524	G	A	0.999708	45352266	G	A	0.999708	1750.92	12	12	2.7e-07	TRUE
chr19	45867259	C	T	0.999192	45364001	C	T	0.999192	1233.92	12	12	2.4e-06	TRUE
chr19	45868309	T	G	0.999875	45365051	T	G	0.999875	4484.33	12	12	2.93e-08	TRUE
chr20	9543622	C	T	0.456842	9562975	C	T	0.456842	6552.42	12	12	0.000197117	TRUE
chr20	31022959	T	C	0.999742	NA	NA	NA	NA	8359	12	12	6.81e-08	TRUE
chr20	31386347	T	C	0.484958	32798541	T	C	0.484958	3693.25	12	12	0.000242188	TRUE
chr20	31386449	T	C	0.494525	32798643	T	C	0.494525	4334.83	12	12	0.000518624	TRUE
chr20	36030939	G	C	0.999842	37402536	G	C	0.999842	2285.33	12	12	9.17e-08	TRUE
chr20	52192637	T	C	0.504275	53576098	T	C	0.504275	8709.42	12	12	0.000316389	TRUE
chr20	52193088	C	T	0.474983	53576549	C	T	0.474983	8470.58	12	12	0.000126905	TRUE
chr20	54961463	T	C	0.494208	56386407	T	C	0.494208	6643.25	12	12	0.000268955	FALSE
chr20	54961541	A	T	0.500575	56386485	A	T	0.500575	6404.08	12	12	0.000213331	TRUE
chr20	57478807	C	T	0.999967	58903752	C	T	0.999967	6613.42	12	12	1.33e-08	TRUE
chr20	62331989	T	G	0.449167	63700637	T	G	0.449167	2241.33	12	12	0.000314602	TRUE
chr21	42879909	C	A	0.393342	41507982	C	A	0.393342	1835	12	12	0.000674703	FALSE
chr22	24167513	G	A	0.484533	23825326	G	A	0.484533	5492.75	12	12	0.00031355	TRUE
chr22	38369976	A	G	0.544533	37973969	A	G	0.544533	4925.92	12	12	0.000232721	TRUE
chr22	41551039	T	A	0.9999	41155035	T	A	0.9999	7907.92	12	12	3.09e-08	FALSE
chrX	39932907	T	C	0.999392	40073654	T	C	0.999392	2307.92	12	12	7.79e-07	FALSE
chrX	39933339	A	G	0.99965	40074086	A	G	0.99965	4012.5	12	12	9e-08	FALSE
chrX	44929077	C	A	0.999417	45069832	C	A	0.999417	3010.08	12	12	2.23e-07	FALSE
chrX	129147079	T	C	0.999892	NA	NA	NA	NA	2998.5	12	12	4.81e-08	FALSE

## Sheet: ILM
Chr	Pos(hg19)	Ref(hg19)	Alt(hg19)	AF(hg19)	Pos(hg38 liftover from hg19)	Ref(hg38)	Alt(hg38)	AF(hg38)	DP	Called_sample_num	Total_sample_num	AF_var	inCTR
chr1	4367323	G	A	0.49048	4307263	G	A	0.49048	1597.4	10	10	0.000114242	FALSE
chr1	11205058	C	T	0.99907	11145001	C	T	0.99907	1603.7	10	10	6.09e-07	TRUE
chr1	11288758	G	A	0.99942	11228701	G	A	0.99942	1711.5	10	10	4.33e-07	TRUE
chr1	11298640	C	T	0.49631	11238583	C	T	0.49631	1506.1	10	10	0.000346372	TRUE
chr1	11301714	A	G	0.99904	11241657	A	G	0.99904	1811.5	10	10	1.75e-06	FALSE
chr1	40363054	G	C	0.99978	39897382	G	C	0.99978	1302.5	10	10	1.48e-07	TRUE
chr1	92237892	A	AATCCCATTTTTGTTTAGG	0.5009	91772335	A	AATCCCATTTTTGTTTAGG	0.5009	391	10	10	0.0112239	FALSE
chr1	162810825	C	CCAGT	0.99523	162841035	C	CCAGT	0.99523	1352.5	10	10	6.22e-05	FALSE
chr1	204494925	T	G	0.48357	204525797	T	G	0.48357	1424.3	10	10	0.000320878	FALSE
chr1	238439308	G	A	0.99918	238276008	G	A	0.99918	1105.6	10	10	1.65e-06	FALSE
chr1	239881926	A	G	0.9992	239718626	A	G	0.9992	823.4	10	10	2.95e-06	FALSE
chr1	242806797	T	C	0.99827	242643495	T	C	0.99827	1252.9	10	10	4.16e-06	FALSE
chr1	243663604	ACAAT	A	0.45555	243500302	ACAAT	A	0.45555	1061.1	10	10	0.000611365	FALSE
chr1	243663893	C	T	0.48514	243500591	C	T	0.48514	1211.6	10	10	0.00022292	FALSE
chr1	243664642	A	G	0.51737	243501340	A	G	0.51737	1296.4	10	10	0.000693693	FALSE
chr1	243664857	C	T	0.49621	243501555	C	T	0.49621	1503.7	10	10	0.000263919	FALSE
chr1	243664925	A	AATT	0.41174	243501623	A	AATT	0.41174	911.8	10	10	0.000650687	FALSE
chr1	243666694	GCT	G	0.4816	243503392	GCT	G	0.4816	1287.6	10	10	0.000286311	FALSE
chr1	243667216	C	T	0.47764	243503914	C	T	0.47764	1167.7	10	10	0.000356105	FALSE
chr1	243667900	T	G	0.50531	243504598	T	G	0.50531	894	10	10	0.000486861	FALSE
chr1	243668090	T	C	0.5027	243504788	T	C	0.5027	1043.7	10	10	0.000125116	FALSE
chr1	247812083	C	CATG	0.52809	247648781	C	CATG	0.52809	324.7	10	10	0.00557651	FALSE
chr2	114974	C	T	0.44815	114974	C	T	0.44815	1013.2	10	10	0.000240025	FALSE
chr2	115035	C	T	0.99896	115035	C	T	0.99896	604.1	10	10	5.79e-06	FALSE
chr2	10085722	G	A	0.47008	9945593	G	A	0.47008	1659.1	10	10	6.81e-05	FALSE
chr2	17942775	T	A	0.49046	17761508	T	A	0.49046	1303.2	10	10	0.000350903	TRUE
chr2	17954027	G	A	0.9993	17772760	G	A	0.9993	935.6	10	10	3.07e-06	TRUE
chr2	17962450	A	G	0.50194	17781183	A	G	0.50194	1280.1	10	10	0.000215496	TRUE
chr2	17962518	C	T	0.4541	17781251	C	T	0.4541	841.7	10	10	0.000333978	TRUE
chr2	29416572	T	C	0.9998	29193706	T	C	0.9998	1965.4	10	10	7.11e-08	TRUE
chr2	29449819	C	T	0.48102	29226953	C	T	0.48102	1744.5	10	10	9.64e-05	TRUE
chr2	29455267	A	G	0.99855	29232401	A	G	0.99855	1931.3	10	10	1.72e-06	TRUE
chr2	29543663	T	C	0.99946	29320797	T	C	0.99946	1784.4	10	10	4.29e-07	TRUE
chr2	29940529	A	T	0.99896	29717663	A	T	0.99896	1343	10	10	7.65e-07	TRUE
chr2	30143499	G	C	0.99895	29920633	G	C	0.99895	904.7	10	10	4.17e-06	TRUE
chr2	47698179	A	G	0.54946	47471040	A	G	0.54946	682.7	10	10	0.000808814	TRUE
chr2	48010558	C	A	0.50305	47783419	C	A	0.50305	484.7	10	10	0.00195293	FALSE
chr2	48018081	A	G	0.49435	47790942	A	G	0.49435	1416.1	10	10	0.000242487	TRUE
chr2	48023115	T	C	0.51065	47795976	T	C	0.51065	1437.8	10	10	0.000296149	TRUE
chr2	58388696	A	G	0.99828	58161561	A	G	0.99828	887.2	10	10	6.39e-06	TRUE
chr2	100081561	A	AAAGTC	0.5834	99465099	A	AAAGTC	0.5834	256	9	10	0.00213144	FALSE
chr2	124109213	A	G	0.52959	123351637	A	G	0.52959	671.4	10	10	0.000614005	FALSE
chr2	169800273	A	ACGTG	0.44311	168943763	A	ACGTG	0.44311	906.9	10	10	0.000954997	FALSE
chr2	182413259	A	G	0.99876	181548532	A	G	0.99876	846.5	10	10	1.5e-06	FALSE
chr2	212251864	T	C	0.48804	211387139	T	C	0.48804	999.4	10	10	0.000745756	FALSE
chr2	215632256	A	G	0.99795	214767532	A	G	0.99795	1251.2	10	10	2.5e-06	TRUE
chr2	215645464	C	G	0.99895	214780740	C	G	0.99895	1251.3	10	10	1.65e-06	TRUE
chr2	215674224	G	A	0.99961	214809500	G	A	0.99961	841.8	10	10	4.01e-07	TRUE
chr2	239563579	G	C	0.49407	238654938	G	C	0.49407	1570.4	10	10	0.000132833	FALSE
chr3	8616707	A	AAG	0.48931	8575021	A	AAG	0.48931	1245.4	10	10	0.000408505	FALSE
chr3	12704438	C	A	0.50178	12662939	C	A	0.50178	1710.7	10	10	0.000272368	FALSE
chr3	41136221	C	CCAACCTGGATT	0.46276	41094730	C	CCAACCTGGATT	0.46276	1201.7	10	10	0.00172695	FALSE
chr3	110301025	C	T	0.99988	110582178	C	T	0.99988	460	10	10	1.44e-07	FALSE
chr3	110301062	G	T	0.99942	110582215	G	T	0.99942	602.6	10	10	1.5e-06	FALSE
chr3	110301126	T	G	0.9996	110582279	T	G	0.9996	851.9	10	10	7.67e-07	FALSE
chr3	142168331	C	T	0.99955	142449489	C	T	0.99955	940.5	10	10	5.27e-07	TRUE
chr3	142217537	A	G	0.99918	142498695	A	G	0.99918	1227.6	10	10	9.26e-07	TRUE
chr3	178927410	A	G	0.51483	179209622	A	G	0.51483	949.8	10	10	0.000726031	TRUE
chr3	187446211	C	T	0.99936	187728423	C	T	0.99936	1599.1	10	10	1.35e-06	TRUE
chr3	187447701	C	A	0.49251	187729913	C	A	0.49251	1760.2	10	10	0.000204585	TRUE
chr3	190806108	T	C	0.49517	191088319	T	C	0.49517	1589.9	10	10	0.000485945	FALSE
chr3	195800811	C	T	0.49484	196073940	C	T	0.49484	1631	10	10	0.000176465	FALSE
chr4	1807894	G	A	0.99916	1806167	G	A	0.99916	1823	10	10	6.87e-07	TRUE
chr4	10969059	T	A	0.50885	10967435	T	A	0.50885	421.7	10	10	0.000808767	FALSE
chr4	46329655	A	T	0.47312	46327638	A	T	0.47312	630.4	10	10	0.00095328	FALSE
chr4	46329723	T	A	0.44152	46327706	T	A	0.44152	699.2	10	10	0.000954164	FALSE
chr4	55141055	A	G	0.99818	54274888	A	G	0.99818	1408.8	10	10	3.26e-06	TRUE
chr4	55161391	T	C	0.99834	54295224	T	C	0.99834	1664.5	10	10	4.83e-06	TRUE
chr4	81189589	C	T	0.46638	80268435	C	T	0.46638	1758.9	10	10	0.000422544	FALSE
chr4	81189603	A	C	0.4848	80268449	A	C	0.4848	1776.7	10	10	0.000325031	FALSE
chr4	81192549	A	AAG	0.47333	80271395	A	AAG	0.47333	1078.2	10	10	0.000170369	FALSE
chr4	81202382	C	T	0.47014	80281228	C	T	0.47014	1299.7	10	10	0.000385709	FALSE
chr4	81202398	T	C	0.99849	80281244	T	C	0.99849	1327.8	10	10	9.19e-07	FALSE
chr4	81206377	T	A	0.49553	80285223	T	A	0.49553	1263.8	10	10	0.0004934	FALSE
chr4	81207963	A	G	0.45448	80286809	A	G	0.45448	756.6	10	10	0.000483482	FALSE
chr4	81208992	A	T	0.48497	80287838	A	T	0.48497	1048.2	10	10	0.000477756	FALSE
chr4	81211570	G	C	0.48839	80290416	G	C	0.48839	1012	10	10	0.000606528	FALSE
chr4	84383810	C	T	0.48709	83462657	C	T	0.48709	1301.7	10	10	0.00045141	FALSE
chr4	106159644	T	A	0.99938	105238487	T	A	0.99938	1024	10	10	5.04e-07	FALSE
chr4	106196951	A	G	0.50492	105275794	A	G	0.50492	1464.2	10	10	0.000213248	TRUE
chr4	119185404	GCA	G	0.46994	118264249	GCA	G	0.46994	1443.7	10	10	0.0006527	FALSE
chr4	123775158	T	G	0.50092	122854003	T	G	0.50092	1242	10	10	0.000525531	FALSE
chr4	123807262	G	A	0.9999	122886107	G	A	0.9999	748.9	10	10	1e-07	FALSE
chr4	143043340	A	G	0.99929	142122187	A	G	0.99929	1109	10	10	1.2e-06	TRUE
chr4	143081527	T	C	0.49193	142160374	T	C	0.49193	1369.7	10	10	0.000145813	TRUE
chr4	153250860	G	A	0.49556	152329708	G	A	0.49556	1123.8	10	10	0.000669794	TRUE
chr4	169663615	T	G	0.51305	168742464	T	G	0.51305	970.5	10	10	0.000291332	FALSE
chr4	190318080	C	G	0.50141	189396926	C	G	0.50141	1021.8	10	10	0.00059621	FALSE
chr5	5125112	C	CGTGT	0.4775	5124999	C	CGTGT	0.4775	856.8	10	10	0.000778009	FALSE
chr5	17374898	A	G	0.59247	17374789	A	G	0.59247	612.2	10	10	0.00221984	FALSE
chr5	38950776	G	A	0.99911	38950674	G	A	0.99911	1056	10	10	1.12e-06	TRUE
chr5	38955796	G	A	0.9995	38955694	G	A	0.9995	574.6	10	10	2.5e-06	TRUE
chr5	44311768	C	T	0.99789	44311666	C	T	0.99789	572.8	10	10	1.66e-05	FALSE
chr5	44313282	G	T	0.99255	44313180	G	T	0.99255	681.9	10	10	0.000372567	FALSE
chr5	44347791	C	T	0.99915	44347689	C	T	0.99915	1042.4	10	10	3.46e-06	FALSE
chr5	44355326	T	C	0.99945	44355224	T	C	0.99945	1004.9	10	10	3.74e-07	FALSE
chr5	44361785	C	T	0.99972	44361683	C	T	0.99972	1111	10	10	2.57e-07	FALSE
chr5	67522722	C	T	0.49182	68226894	C	T	0.49182	1571.9	10	10	0.000357495	TRUE
chr5	67588148	G	A	0.4785	68292320	G	A	0.4785	1204.6	10	10	0.000367196	TRUE
chr5	79950699	TGCAGCGGCTGCAGCGGCC	T	0.47426	80654880	TGCAGCGGCTGCAGCGGCC	T	0.47426	384.1	10	10	0.00113006	FALSE
chr5	79950741	GCCCCCAGCT	G	0.477938	80654922	GCCCCCAGCT	G	0.477938	210.25	8	10	0.00309437	FALSE
chr5	79950781	A	G	0.998922	80654962	A	G	0.998922	226.778	9	10	4.8e-06	FALSE
chr5	80149981	A	G	0.99848	80854162	A	G	0.99848	1071.2	10	10	1.85e-06	TRUE
chr5	80168937	G	A	0.99959	80873118	G	A	0.99959	893.1	10	10	1.68e-06	TRUE
chr5	112162854	T	C	0.9981	112827157	T	C	0.9981	1196.7	10	10	2.59e-06	TRUE
chr5	112164561	G	A	0.99932	112828864	G	A	0.99932	689.3	10	10	2.38e-06	TRUE
chr5	112175770	G	A	0.99957	112840073	G	A	0.99957	1443.5	10	10	3.96e-07	TRUE
chr5	112176325	G	A	0.99859	112840628	G	A	0.99859	1535.5	10	10	5.57e-07	TRUE
chr5	112176559	T	G	0.99907	112840862	T	G	0.99907	1403.2	10	10	1.8e-06	TRUE
chr5	112176756	T	A	0.99963	112841059	T	A	0.99963	1053.4	10	10	4.05e-07	TRUE
chr5	112177171	G	A	0.99921	112841474	G	A	0.99921	1340	10	10	7.32e-07	TRUE
chr5	142010380	G	A	0.49005	142630815	G	A	0.49005	1615.2	10	10	0.000433663	FALSE
chr5	149450132	T	C	0.5004	150070569	T	C	0.5004	1531.1	10	10	0.000589802	TRUE
chr5	149460355	G	A	0.4875	150080792	G	A	0.4875	1955.9	10	10	5.2e-05	TRUE
chr5	155662255	G	GCCTACTGA	1	156235245	G	GCCTACTGA	1	731	10	10	0	FALSE
chr5	171087965	AGTAG	A	0.4302	171660961	AGTAG	A	0.4302	1405.7	10	10	0.000679824	FALSE
chr5	176517461	T	G	0.49436	177090460	T	G	0.49436	1900.1	10	10	0.00116855	TRUE
chr5	176517797	C	T	0.99966	177090796	C	T	0.99966	1941.2	10	10	1.76e-07	TRUE
chr5	176518784	C	T	0.99908	177091783	C	T	0.99908	2081.1	10	10	4.31e-07	TRUE
chr5	178690725	G	A	0.48526	179263724	G	A	0.48526	1740.3	10	10	0.000223925	FALSE
chr6	41903782	A	C	0.47918	41936044	A	C	0.47918	1710.5	10	10	0.00129532	TRUE
chr6	41943080	T	C	0.50056	41975342	T	C	0.50056	1744.6	10	10	0.000232472	FALSE
chr6	41978065	C	T	0.49044	42010327	C	T	0.49044	1456.9	10	10	0.000347494	FALSE
chr6	41978084	GC	G	0.45619	42010346	GC	G	0.45619	1512.9	10	10	0.000274457	FALSE
chr6	42013042	C	T	0.99966	42045304	C	T	0.99966	1414.2	10	10	7.83e-07	FALSE
chr6	42013049	T	C	0.99885	42045311	T	C	0.99885	1424.5	10	10	1.41e-06	FALSE
chr6	47821253	A	AGAAG	0.46803	47853517	A	AGAAG	0.46803	1185.9	10	10	0.000503382	FALSE
chr6	117093554	T	TTC	0.48738	116772391	T	TTC	0.48738	907.7	10	10	0.000278302	FALSE
chr6	117631431	T	G	0.51694	117310268	T	G	0.51694	920.3	10	10	0.00062996	TRUE
chr6	117683821	G	A	0.48976	117362658	G	A	0.48976	1176.8	10	10	0.000167303	TRUE
chr6	117686840	T	C	0.50672	117365677	T	C	0.50672	1168.1	10	10	0.000259715	TRUE
chr6	117725448	T	G	0.47361	117404285	T	G	0.47361	1131.9	10	10	0.000789421	TRUE
chr6	117725578	T	A	0.99961	117404415	T	A	0.99961	1279.3	10	10	4.1e-07	TRUE
chr6	152129077	T	C	0.9986	151807942	T	C	0.9986	1802.9	10	10	2.07e-06	TRUE
chr6	152129308	G	C	0.48392	151808173	G	C	0.48392	879.4	10	10	0.00080442	TRUE
chr6	152201875	T	C	0.99931	151880740	T	C	0.99931	1557.8	10	10	4.59e-07	TRUE
chr6	152265522	G	C	0.99715	151944387	G	C	0.99715	1610.7	10	10	7.05e-06	TRUE
chr6	152363191	G	A	0.46187	152042056	G	A	0.46187	812.5	10	10	0.000498587	FALSE
chr6	152697706	C	T	0.47802	152376571	C	T	0.47802	1068.9	10	10	0.00145794	FALSE
chr6	165045290	C	T	0.99976	164624257	C	T	0.99976	780.8	10	10	5.76e-07	FALSE
chr6	165045334	G	T	0.99935	164624301	G	T	0.99935	722.4	10	10	2.08e-06	FALSE
chr7	2946461	T	C	0.53323	2906827	T	C	0.53323	1467.9	10	10	0.000239849	FALSE
chr7	4457003	C	T	0.49264	4417372	C	T	0.49264	1464.6	10	10	0.000351269	FALSE
chr7	6036980	G	C	0.99877	5997349	G	C	0.99877	1298.7	10	10	2.12e-06	FALSE
chr7	55233089	C	T	0.4885	55165396	C	T	0.4885	1709.4	10	10	0.000306971	TRUE
chr7	55238253	G	A	0.48022	55170560	G	A	0.48022	1890.3	10	10	0.000357031	FALSE
chr7	55238268	G	A	0.46442	55170575	G	A	0.46442	1782.4	10	10	0.000306368	FALSE
chr7	55238464	T	G	0.50304	55170771	T	G	0.50304	1723	10	10	0.000368147	FALSE
chr7	55238874	T	A	0.49722	55171181	T	A	0.49722	1118	10	10	0.000337146	FALSE
chr7	55249063	G	A	0.48446	55181370	G	A	0.48446	1793.8	10	10	0.000384009	TRUE
chr7	55266417	T	C	0.99899	55198724	T	C	0.99899	1403.5	10	10	9.72e-07	TRUE
chr7	106508978	A	G	0.99766	106868533	A	G	0.99766	1812.4	10	10	3.88e-06	TRUE
chr7	106508987	T	C	0.99964	106868542	T	C	0.99964	1816.1	10	10	1.2e-07	TRUE
chr7	106509331	C	A	0.48922	106868886	C	A	0.48922	1769.5	10	10	0.000189688	TRUE
chr7	106524689	C	T	0.46718	106884244	C	T	0.46718	972.2	10	10	0.000348473	TRUE
chr7	110939983	CAAGT	C	0.95863	111299927	CAAGT	C	0.95863	872.8	10	10	0.000474878	FALSE
chr7	116435768	C	T	0.99884	116795714	C	T	0.99884	1488.9	10	10	1.1e-06	TRUE
chr7	116436022	G	A	0.99907	116795968	G	A	0.99907	1601.9	10	10	1.89e-06	TRUE
chr7	116436097	G	A	0.99962	116796043	G	A	0.99962	1505.8	10	10	3.86e-07	TRUE
chr7	128846328	G	C	0.99866	129206487	G	C	0.99866	2008.6	10	10	1.6e-06	TRUE
chr7	137029838	T	C	0.50003	137345092	T	C	0.50003	1200.5	10	10	0.000378331	FALSE
chr7	154404561	A	AGTCCAT	0.48196	154612851	A	AGTCCAT	0.48196	291.7	10	10	0.00487271	FALSE
chr7	154404562	T	G	0.6775	154612852	T	G	0.6775	291.7	10	10	0.00306299	FALSE
chr7	154404563	TGGGCTTATTGTC	T	0.79282	154612853	TGGGCTTATTGTC	T	0.79282	242.1	10	10	0.00218666	FALSE
chr7	154404576	TT	CC	0.99521	154612866	TT	CC	0.99521	198.3	10	10	4.36e-05	FALSE
chr7	155990813	T	C	0.99876	156198119	T	C	0.99876	1696.7	10	10	1.09e-06	FALSE
chr8	1375610	G	A	0.9998	1427444	G	A	0.9998	220	9	10	3.6e-07	FALSE
chr8	19089779	T	TAAGG	0.96798	19232269	T	TAAGG	0.96798	782.4	10	10	0.00019216	FALSE
chr8	28411072	T	C	0.99923	28553555	T	C	0.99923	1225.3	10	10	6.45e-07	FALSE
chr8	32405979	T	C	0.997878	32548461	T	C	0.997878	663.222	9	10	5.43e-06	FALSE
chr8	32453358	G	A	0.48298	32595840	G	A	0.48298	1049	10	10	0.000541742	TRUE
chr8	32611970	G	T	0.48997	32754452	G	T	0.48997	1594.5	10	10	0.000258976	TRUE
chr8	76518677	T	TACTG	0.59516	75606442	T	TACTG	0.59516	480.4	10	10	0.0020116	FALSE
chr8	119947800	ACTTTC	A	0.19547	118935561	ACTTTC	A	0.19547	209.3	10	10	0.00248172	FALSE
chr8	144656764	C	T	0.48081	143574594	C	T	0.48081	1991.8	10	10	0.000180481	FALSE
chr9	1823774	G	C	0.48381	1823774	G	C	0.48381	1236.8	10	10	0.000352059	FALSE
chr9	5050706	C	T	0.48622	5050706	C	T	0.48622	1192.5	10	10	0.000380702	TRUE
chr9	5081780	G	A	0.48497	5081780	G	A	0.48497	1220	10	10	0.000475091	TRUE
chr9	21975017	C	T	0.48552	21975018	C	T	0.48552	1898.2	10	10	0.000284591	FALSE
chr9	27985938	C	T	0.99938	27985940	C	T	0.99938	1161	10	10	1.11e-06	FALSE
chr9	38406788	A	ATTAT	0.97509	38406791	A	ATTAT	0.97509	976.4	10	10	0.000175157	FALSE
chr9	71314421	C	CCTT	0.93652	68699505	C	CCTT	0.93652	1081.7	10	10	0.000238677	FALSE
chr9	98209594	G	A	0.99784	95447312	G	A	0.99784	1366.7	10	10	5.27e-06	TRUE
chr9	98997910	ATCTTTGTGG	A	0.31622	96235628	ATCTTTGTGG	A	0.31622	972.4	10	10	0.00174458	FALSE
chr9	105586193	C	CAATT	0.38182	102823911	C	CAATT	0.38182	404.6	10	10	0.00322996	FALSE
chr9	126881448	C	T	0.49178	124119169	C	T	0.49178	1707.3	10	10	0.000187708	FALSE
chr9	137417305	A	G	0.999	134525459	A	G	0.999	1991.9	10	10	1.18e-06	FALSE
chr9	137417308	G	T	0.49821	134525462	G	T	0.49821	1949.8	10	10	0.000157125	FALSE
chr9	139391636	G	A	0.49216	136497184	G	A	0.49216	2085.9	10	10	0.000121149	TRUE
chr9	139397707	G	A	0.49071	136503255	G	A	0.49071	2181.2	10	10	0.000229572	TRUE
chr9	139400219	G	A	0.536856	136505767	G	A	0.536856	655.444	9	10	0.000743348	TRUE
chr9	139407932	A	G	0.4974	136513480	A	G	0.4974	2033.6	10	10	0.000167969	TRUE
chr9	139418260	A	G	0.998	136523808	A	G	0.998	1714.4	10	10	1.66e-06	TRUE
chr10	2406631	T	C	0.57609	2364437	T	C	0.57609	351.8	10	10	0.00183885	FALSE
chr10	3374178	C	T	0.99925	3331986	C	T	0.99925	1824.4	10	10	3.12e-07	FALSE
chr10	5987158	TAAC	T	0.39338	5945195	TAAC	T	0.39338	1337	10	10	0.00220184	FALSE
chr10	5987171	C	T	0.38573	5945208	C	T	0.38573	1348.6	10	10	0.00214026	FALSE
chr10	17193346	A	G	0.99892	17151347	A	G	0.99892	1164.2	10	10	2.64e-06	FALSE
chr10	43595968	A	G	0.48121	43100520	A	G	0.48121	1769.9	10	10	0.000419897	TRUE
chr10	43606687	A	G	0.99857	43111239	A	G	0.99857	2016.5	10	10	5.31e-07	TRUE
chr10	43610119	G	A	0.48959	43114671	G	A	0.48959	2081.9	10	10	0.000119268	TRUE
chr10	43613843	G	T	0.99943	43118395	G	T	0.99943	1849.2	10	10	4.38e-07	TRUE
chr10	43615633	C	G	0.48301	43120185	C	G	0.48301	1917	10	10	0.000262161	TRUE
chr10	43622217	T	C	0.4915	43126769	T	C	0.4915	1574.4	10	10	0.000273102	FALSE
chr10	43622368	T	A	0.50195	43126920	T	A	0.50195	1100.1	10	10	0.000270372	FALSE
chr10	43622933	T	C	0.50085	43127485	T	C	0.50085	905.6	10	10	0.000423227	FALSE
chr10	54442381	GTAC	G	0.46928	52682621	GTAC	G	0.46928	652.3	10	10	0.000939086	FALSE
chr10	123239112	G	A	0.4933	121479598	G	A	0.4933	1449.5	10	10	0.00028224	TRUE
chr10	123241373	C	T	0.74716	121481859	C	T	0.74716	305.3	10	10	0.00320794	FALSE
chr10	123241383	C	T	0.31662	121481869	C	T	0.31662	368.4	10	10	0.00173156	FALSE
chr10	123241496	T	C	0.99663	121481982	T	C	0.99663	252	10	10	2.59e-05	FALSE
chr10	123298158	T	C	0.99884	121538644	T	C	0.99884	1444.5	10	10	5.47e-07	TRUE
chr10	132698419	T	C	0.48046	130900156	T	C	0.48046	1629.3	10	10	0.000255376	FALSE
chr11	268180	C	CCT	1	268180	C	CCT	1	1757.3	10	10	0	FALSE
chr11	534242	A	G	0.49538	534242	A	G	0.49538	1935.2	10	10	0.0002549	TRUE
chr11	5709028	C	T	0.48373	5687798	C	T	0.48373	1238	10	10	0.000293549	FALSE
chr11	11096221	C	T	0.99962	11074674	C	T	0.99962	1619.4	10	10	5.97e-07	FALSE
chr11	69466737	C	G	0.49341	69651969	C	G	0.49341	1544	10	10	0.000227699	FALSE
chr11	69515534	C	CCCAGG	0.35205	69700766	C	CCCAGG	0.35205	1612.9	10	10	0.00329859	FALSE
chr11	69589142	G	A	0.99867	69774374	G	A	0.99867	833.1	10	10	1.96e-06	FALSE
chr11	69589308	A	G	0.99849	69774540	A	G	0.99849	727.2	10	10	3.59e-06	FALSE
chr11	69625730	G	A	0.47943	69810962	G	A	0.47943	1648.6	10	10	0.000552476	FALSE
chr11	69626472	A	G	0.49194	69811704	A	G	0.49194	1695.7	10	10	0.000307416	FALSE
chr11	69626918	C	T	0.48508	69812150	C	T	0.48508	1981.9	10	10	0.000127411	FALSE
chr11	69627008	C	G	0.4764	69812240	C	G	0.4764	1752.25	8	10	0.00013108	FALSE
chr11	69627015	A	G	0.482787	69812247	A	G	0.482787	1766.75	8	10	0.000201287	FALSE
chr11	69629016	A	G	0.49063	69814248	A	G	0.49063	1776.5	10	10	0.000101847	FALSE
chr11	69629124	C	T	0.43941	69814356	C	T	0.43941	1658.4	10	10	0.000255483	FALSE
chr11	69631731	G	A	0.48572	69816963	G	A	0.48572	1772.2	10	10	0.000235517	FALSE
chr11	69632249	T	A	0.45829	69817481	T	A	0.45829	1278.9	10	10	0.000407125	FALSE
chr11	69633037	G	A	0.49268	69818269	G	A	0.49268	1561.2	10	10	0.000153411	FALSE
chr11	108160350	C	T	0.44965	108289623	C	T	0.44965	588.5	10	10	0.000442847	FALSE
chr11	108183167	A	G	0.9994	NA	NA	NA	NA	982.9	10	10	4.56e-07	TRUE
chr11	115207176	C	G	0.49759	115336457	C	G	0.49759	1003.7	10	10	0.000435512	FALSE
chr11	125525195	A	G	0.99888	125655300	A	G	0.99888	1291.8	10	10	9.86e-07	TRUE
chr11	126288872	C	CCT	0.48886	126418977	C	CCT	0.48886	1452.8	10	10	0.000995583	FALSE
chr11	134667546	A	T	0.49452	134797652	A	T	0.49452	1415.5	10	10	0.000398186	FALSE
chr12	888320	G	A	0.99609	779154	G	A	0.99609	367.3	10	10	2.61e-05	FALSE
chr12	4388084	C	G	0.48032	4278918	C	G	0.48032	1417	10	10	0.00011644	TRUE
chr12	4549255	G	A	0.49054	4440089	G	A	0.49054	1451.3	10	10	0.000455954	FALSE
chr12	4553332	A	G	0.99821	4444166	A	G	0.99821	1777.4	10	10	1.93e-06	TRUE
chr12	4553383	A	G	0.99917	4444217	A	G	0.99917	1782.5	10	10	8.69e-07	TRUE
chr12	4553669	T	C	0.47097	4444503	T	C	0.47097	1399.2	10	10	0.000335076	FALSE
chr12	4554548	G	C	0.99845	4445382	G	C	0.99845	1991	10	10	6.01e-07	TRUE
chr12	6945914	C	G	0.4866	6836750	C	G	0.4866	1996.1	10	10	0.000169644	FALSE
chr12	14909995	GAT	G	0.94752	14757061	GAT	G	0.94752	1035.3	10	10	0.000723397	FALSE
chr12	25362777	A	G	0.55395	25209843	A	G	0.55395	641.6	10	10	0.00106489	FALSE
chr12	25368462	C	T	0.99958	NA	NA	NA	NA	1110	10	10	9.26e-07	TRUE
chr12	25370249	T	G	1	25217315	T	G	1	509.5	10	10	0	FALSE
chr12	25374197	C	T	0.55196	25221263	C	T	0.55196	764.9	10	10	0.000320007	FALSE
chr12	25389507	A	G	0.99927	25236573	A	G	0.99927	1221.5	10	10	6.33e-07	FALSE
chr12	25400962	G	C	0.5212	25248028	G	C	0.5212	531.4	10	10	0.000638173	FALSE
chr12	56494991	G	A	0.48425	56101207	G	A	0.48425	2008.7	10	10	0.000151881	TRUE
chr12	58143020	C	T	0.4307	57749237	C	T	0.4307	1822.8	10	10	0.00032068	FALSE
chr12	69215795	T	C	0.46487	68822015	T	C	0.46487	1084.7	10	10	0.000358507	FALSE
chr12	69236314	A	ACAT	0.50828	68842534	A	ACAT	0.50828	675	10	10	0.00178029	FALSE
chr12	69236394	CAT	C	0.50482	68842614	CAT	C	0.50482	356.2	10	10	0.00152903	FALSE
chr12	115288548	G	GGCT	1	114850743	G	GGCT	1	1038.1	10	10	0	FALSE
chr12	121432117	G	C	0.314613	120994314	G	C	0.314613	1307.75	8	10	0.000353313	FALSE
chr12	121437382	A	G	0.99878	120999579	A	G	0.99878	1116.1	10	10	5.4e-06	FALSE
chr12	130761696	A	G	0.49205	130277151	A	G	0.49205	1463.5	10	10	0.000425765	FALSE
chr13	20901724	T	A	0.48816	20327585	T	A	0.48816	1447.2	10	10	0.000150438	FALSE
chr13	22275394	A	G	0.99931	21701255	A	G	0.99931	1282.8	10	10	6.57e-07	TRUE
chr13	28624294	G	A	0.47985	28050157	G	A	0.47985	1412.3	10	10	0.000176192	TRUE
chr13	28636084	G	A	0.99949	28061947	G	A	0.99949	1584.1	10	10	3.68e-07	TRUE
chr13	28883061	G	A	0.99969	28308924	G	A	0.99969	981	10	10	5.52e-07	FALSE
chr13	28942450	T	C	0.99786	28368313	T	C	0.99786	312.4	10	10	6.06e-06	FALSE
chr13	28960468	A	C	0.99977	28386331	A	C	0.99977	431.1	10	10	5.29e-07	FALSE
chr13	28960593	T	A	0.50745	28386456	T	A	0.50745	792.9	10	10	0.000431443	FALSE
chr13	28961839	C	T	0.86204	28387702	C	T	0.86204	1318.8	10	10	0.000486218	FALSE
chr13	28962666	T	C	0.51905	28388529	T	C	0.51905	635.3	10	10	0.000301767	FALSE
chr13	28962686	T	C	0.48678	28388549	T	C	0.48678	805.1	10	10	0.000212375	FALSE
chr13	28962757	A	T	0.5004	28388620	A	T	0.5004	850.7	10	10	0.000326138	FALSE
chr13	28963676	G	A	0.47449	28389539	G	A	0.47449	1369.4	10	10	0.000353261	FALSE
chr13	28963702	G	A	0.47715	28389565	G	A	0.47715	1335.8	10	10	0.000122434	FALSE
chr13	31328382	G	GAGAGAGAAAGCTGA	1	30754245	G	GAGAGAGAAAGCTGA	1	633.5	10	10	0	FALSE
chr13	32911888	A	G	0.52412	32337751	A	G	0.52412	1128.6	10	10	0.000232331	TRUE
chr13	32913055	A	G	0.99941	32338918	A	G	0.99941	1377.8	10	10	1.55e-06	TRUE
chr13	32915005	G	C	0.99925	32340868	G	C	0.99925	1124.4	10	10	1.64e-06	TRUE
chr13	32929387	T	C	0.99872	32355250	T	C	0.99872	1080.1	10	10	3.01e-06	TRUE
chr13	44880152	C	CCTGT	0.97218	44306016	C	CCTGT	0.97218	1074.1	10	10	0.000108417	FALSE
chr13	102912137	A	G	0.48752	102259787	A	G	0.48752	1372.8	10	10	0.000725388	FALSE
chr13	102935730	A	G	0.50798	102283380	A	G	0.50798	1218.2	10	10	0.000410857	FALSE
chr13	102948149	C	T	0.99941	102295799	C	T	0.99941	1133.5	10	10	1.64e-06	FALSE
chr13	113965176	C	A	0.99889	113310861	C	A	0.99889	1337.6	10	10	2.32e-06	TRUE
chr14	25850832	T	A	0.99916	25381626	T	A	0.99916	1347.1	10	10	1.31e-06	FALSE
chr14	29036737	T	C	0.9998	28567531	T	C	0.9998	638.9	10	10	4e-07	FALSE
chr14	29036750	ATTAGT	A	0.94181	28567544	ATTAGT	A	0.94181	701.8	10	10	0.000538454	FALSE
chr14	58050081	C	CTGAT	0.41792	57583363	C	CTGAT	0.41792	893.9	10	10	0.00110288	FALSE
chr14	68944623	G	A	0.48597	68477906	G	A	0.48597	1531.2	10	10	0.000156105	FALSE
chr14	98845531	C	T	0.99926	98379194	C	T	0.99926	1393	10	10	1.37e-06	FALSE
chr14	104769149	G	A	0.49536	104302812	G	A	0.49536	1826.9	10	10	7.69e-05	FALSE
chr14	104769223	C	T	0.49154	104302886	C	T	0.49154	1880.2	10	10	0.000290705	FALSE
chr14	105239894	C	T	0.47495	104773557	C	T	0.47495	1903.3	10	10	0.000481896	FALSE
chr15	49756480	G	T	0.48486	49464283	G	T	0.48486	929.1	10	10	0.000726469	FALSE
chr15	49756986	C	T	0.47737	49464789	C	T	0.47737	1021.4	10	10	0.000666756	FALSE
chr15	53616909	C	T	0.99877	53324712	C	T	0.99877	732.7	10	10	4.3e-06	FALSE
chr15	55210705	C	T	0.99857	54918507	C	T	0.99857	822.3	10	10	5.12e-06	FALSE
chr15	89804043	C	T	0.99947	89260812	C	T	0.99947	1353.7	10	10	6.05e-07	TRUE
chr15	89836228	G	C	0.99915	89292997	G	C	0.99915	869.8	10	10	2.38e-06	TRUE
chr15	89838236	G	A	0.99934	NA	NA	NA	NA	1557.4	10	10	8.16e-07	TRUE
chr15	89858602	T	C	0.99886	89315371	T	C	0.99886	1554.1	10	10	7.83e-07	TRUE
chr15	89864316	G	GCTAC	0.99871	89321085	G	GCTAC	0.99871	1307.9	10	10	1.66e-05	FALSE
chr16	2138269	T	C	0.49156	2088268	T	C	0.49156	1776.1	10	10	0.000295592	TRUE
chr16	3639139	A	G	0.99944	3589138	A	G	0.99944	2166.5	10	10	5.67e-07	TRUE
chr16	3640274	G	A	0.4947	3590273	G	A	0.4947	1900.4	10	10	0.000349251	TRUE
chr16	3640477	C	T	0.47853	3590476	C	T	0.47853	1975	10	10	0.000146551	TRUE
chr16	3641280	C	T	0.48211	3591279	C	T	0.48211	1508.5	10	10	0.000207759	FALSE
chr16	3656482	C	T	0.47929	3606481	C	T	0.47929	1714	10	10	0.000605414	TRUE
chr16	3656557	G	A	0.49032	3606556	G	A	0.49032	1814.6	10	10	0.000287884	TRUE
chr16	5606197	G	T	0.47948	5556196	G	T	0.47948	1241.1	10	10	0.000214591	FALSE
chr16	5868700	A	G	0.99881	5818699	A	G	0.99881	1313.4	10	10	7.9e-07	FALSE
chr16	5868729	G	C	0.99936	5818728	G	C	0.99936	1361.5	10	10	5.74e-07	FALSE
chr16	23646191	T	C	0.99918	23634870	T	C	0.99918	673	10	10	1.87e-06	FALSE
chr16	55691824	C	CTCCTGCGGTGCCCAG	1	55657912	C	CTCCTGCGGTGCCCAG	1	1304.6	10	10	0	FALSE
chr16	68856088	C	T	0.4962	68822185	C	T	0.4962	1704.2	10	10	0.000348971	TRUE
chr16	68857441	T	C	0.99859	68823538	T	C	0.99859	1617.9	10	10	9.14e-07	TRUE
chr16	68867387	C	T	0.4537	68833484	C	T	0.4537	1657.9	10	10	0.000676722	FALSE
chr16	78017034	C	A	0.44812	77983137	C	A	0.44812	1374.1	10	10	0.000443704	FALSE
chr16	78017045	C	T	0.42911	77983148	C	T	0.42911	1375.7	10	10	0.000436808	FALSE
chr16	78017051	C	T	0.44301	77983154	C	T	0.44301	1381.9	10	10	0.000507492	FALSE
chr16	78017077	A	G	0.99819	77983180	A	G	0.99819	1219.9	10	10	4.31e-06	FALSE
chr16	80106361	C	A	0.99937	80072464	C	A	0.99937	1279.6	10	10	8.89e-07	FALSE
chr17	2919393	A	G	0.99902	3016099	A	G	0.99902	1812.4	10	10	6.13e-07	FALSE
chr17	2919461	C	T	0.48044	3016167	C	T	0.48044	1593.9	10	10	0.000234467	FALSE
chr17	3970133	A	ATCCTATTCTACTCTGAAT	0.39662	4066839	A	ATCCTATTCTACTCTGAAT	0.39662	1135.3	10	10	0.000412875	FALSE
chr17	7578645	C	T	0.99972	7675327	C	T	0.99972	1751	10	10	2.04e-07	FALSE
chr17	7579472	G	C	0.49336	7676154	G	C	0.49336	1874.2	10	10	0.000250165	TRUE
chr17	7579801	G	C	0.39776	7676483	G	C	0.39776	1287	10	10	0.000458503	FALSE
chr17	16084985	A	AACAC	0.4779	16181671	A	AACAC	0.4779	476.2	10	10	0.000877013	FALSE
chr17	29508775	G	A	0.47758	31181757	G	A	0.47758	881.4	10	10	0.000331171	FALSE
chr17	37871547	C	A	0.47445	39715294	C	A	0.47445	1979.3	10	10	0.000442889	TRUE
chr17	37884037	C	G	0.48933	39727784	C	G	0.48933	2232.8	10	10	0.000118473	TRUE
chr17	57973920	T	C	0.49459	59896559	T	C	0.49459	1235.5	10	10	0.000236712	FALSE
chr17	57994753	A	G	0.41005	59917392	A	G	0.41005	340.7	10	10	0.00114463	FALSE
chr17	57996806	G	A	0.43564	59919445	G	A	0.43564	835.8	10	10	0.000477658	FALSE
chr17	58024224	C	CAA	0.50077	59946863	C	CAA	0.50077	1430	10	10	0.000779113	FALSE
chr17	58024275	A	G	0.51361	59946914	A	G	0.51361	1221.1	10	10	0.000760488	FALSE
chr17	59760996	A	G	0.53372	61683635	A	G	0.53372	988.2	10	10	0.00014174	TRUE
chr17	59763347	A	G	0.50571	61685986	A	G	0.50571	1252.4	10	10	0.000526657	TRUE
chr17	59763465	T	C	0.99924	61686104	T	C	0.99924	1297.4	10	10	2.09e-06	TRUE
chr17	62007498	A	G	0.99879	63930138	A	G	0.99879	2113.3	10	10	8.34e-07	TRUE
chr17	80461935	C	T	0.49917	82504059	C	T	0.49917	1962.4	10	10	0.000393098	FALSE
chr18	1127986	C	A	0.99903	1127985	C	A	0.99903	1133.1	10	10	1.21e-06	FALSE
chr18	9749879	G	A	0.48329	9749882	G	A	0.48329	1626.2	10	10	0.000328592	FALSE
chr18	36423037	TTTCTC	T	0.38649	38843073	TTTCTC	T	0.38649	609.8	10	10	0.00102934	FALSE
chr18	60795959	G	T	0.48305	63128726	G	T	0.48305	1724.7	10	10	0.000282832	FALSE
chr18	60985879	T	C	0.49064	63318646	T	C	0.49064	1903	10	10	0.000474694	TRUE
chr18	75432386	C	T	0.99918	77720430	C	T	0.99918	887.1	10	10	8.86e-07	FALSE
chr19	1402662	C	CAT	0.4556	1402663	C	CAT	0.4556	1305.1	10	10	0.000238431	FALSE
chr19	15271771	G	A	0.99867	15160960	G	A	0.99867	1387.5	10	10	1.33e-06	TRUE
chr19	15276739	A	G	0.50522	15165928	A	G	0.50522	1976.4	10	10	0.000518126	TRUE
chr19	15285052	T	C	0.99734	15174241	T	C	0.99734	803.4	10	10	8.69e-06	TRUE
chr19	15290007	C	T	0.49414	15179196	C	T	0.49414	1926.3	10	10	0.000270438	TRUE
chr19	15291576	C	G	0.49858	15180765	C	G	0.49858	1978	10	10	0.000233255	TRUE
chr19	15292437	T	C	0.487	15181626	T	C	0.487	1491.8	10	10	0.00122373	TRUE
chr19	15295134	G	A	0.48873	15184323	G	A	0.48873	1734.8	10	10	0.000275349	TRUE
chr19	15302844	T	C	0.99865	15192033	T	C	0.99865	1818.6	10	10	1.48e-06	TRUE
chr19	28463337	G	A	0.48171	27972429	G	A	0.48171	1426.8	10	10	0.00039293	FALSE
chr19	30311132	G	C	0.50126	29820225	G	C	0.50126	1321.9	10	10	0.000126216	FALSE
chr19	33792631	C	A	0.556033	33301725	C	A	0.556033	183.889	9	10	0.00147391	FALSE
chr19	39559807	A	C	0.50801	39069167	A	C	0.50801	1254.3	10	10	0.000685141	FALSE
chr19	40776408	A	G	0.99946	40270501	A	G	0.99946	1738.9	10	10	4.98e-07	FALSE
chr19	40784838	C	G	0.48479	40278931	C	G	0.48479	1877.1	10	10	0.000118343	FALSE
chr19	44204339	GTTC	G	0.45854	43700187	GTTC	G	0.45854	1760.1	10	10	0.000173147	FALSE
chr19	45854919	T	G	0.99943	45351661	T	G	0.99943	1942.3	10	10	5.22e-07	TRUE
chr19	45855524	G	A	0.99903	45352266	G	A	0.99903	2003	10	10	1.41e-06	TRUE
chr19	45867259	C	T	0.99841	45364001	C	T	0.99841	530	10	10	6.01e-06	TRUE
chr19	45868309	T	G	0.9998	45365051	T	G	0.9998	1710.2	10	10	1.09e-07	TRUE
chr20	4447483	A	C	0.51159	4466836	A	C	0.51159	759.1	10	10	0.000363832	FALSE
chr20	11695625	C	CCA	0.49835	11714977	C	CCA	0.49835	1323.8	10	10	0.000292578	FALSE
chr20	36030939	G	C	0.99893	37402536	G	C	0.99893	2084.8	10	10	4.98e-07	TRUE
chr20	39487110	G	A	0.48681	40858470	G	A	0.48681	1869	10	10	0.00014341	FALSE
chr20	57478807	C	T	0.99964	58903752	C	T	0.99964	1785	10	10	2.78e-07	TRUE
chr21	28608125	T	C	0.4991	27235806	T	C	0.4991	1114.9	10	10	0.000205216	FALSE
chr21	29679687	A	G	0.50316	28307368	A	G	0.50316	1269.3	10	10	0.000550654	FALSE
chr21	31372337	C	CAT	1	30000019	C	CAT	1	1019.8	10	10	0	FALSE
chr21	39752673	C	T	0.49526	38380751	C	T	0.49526	1129.1	10	10	0.00183599	FALSE
chr21	39752721	GAATAT	G	0.53646	38380799	GAATAT	G	0.53646	921.6	10	10	0.00195233	FALSE
chr21	39753375	T	C	0.51078	38381453	T	C	0.51078	1648.3	10	10	0.000244957	FALSE
chr21	39843083	G	A	0.45688	38471160	G	A	0.45688	444.4	10	10	0.000943173	FALSE
chr21	39843392	C	T	0.99947	38471469	C	T	0.99947	1365.7	10	10	5.45e-07	FALSE
chr21	39870310	G	A	0.99993	38498386	G	A	0.99993	786.4	10	10	4.9e-08	FALSE
chr21	42415929	G	A	0.99896	41044003	G	A	0.99896	1620	10	10	2.04e-06	FALSE
chr21	43606997	T	C	0.99929	42186887	T	C	0.99929	1788.3	10	10	9.41e-07	FALSE
chr22	24167513	G	A	0.49166	23825326	G	A	0.49166	1971.4	10	10	0.000191749	TRUE
chr22	25750814	C	CAGGGCA	0.48003	25354847	C	CAGGGCA	0.48003	1709.9	10	10	0.000204038	FALSE
chr22	26790885	G	C	0.43812	26394919	G	C	0.43812	1266.3	10	10	0.000370344	FALSE
chr22	26790901	G	GTCAC	0.44557	26394935	G	GTCAC	0.44557	1312.3	10	10	0.000384913	FALSE
chr22	29100711	T	C	0.99958	28704723	T	C	0.99958	1332.6	10	10	6.06e-07	FALSE
chr22	35701898	A	AGAGTG	0.50805	35305905	A	AGAGTG	0.50805	1665.8	10	10	0.000511145	FALSE
chr22	41551039	T	A	0.99966	41155035	T	A	0.99966	1434.2	10	10	2.34e-07	FALSE
chr22	47836412	G	A	0.99902	47440662	G	A	0.99902	1184.8	10	10	2.65e-06	FALSE
chr22	48362290	A	G	0.4994	47966541	A	G	0.4994	1642.1	10	10	0.000368707	FALSE

## Sheet: TFS
Chr	Pos(hg19)	Ref(hg19)	Alt(hg19)	AF(hg19)	Pos(hg38 liftover from hg19)	Ref(hg38)	Alt(hg38)	AF(hg38)	DP	Called_sample_num	Total_sample_num	AF_var	inCTR
chr1	11187893	T	C	0.998958	11127836	T	C	0.998958	3790.75	12	12	2.79e-06	FALSE
chr1	27100181	CGCA	C	0.0446422	26773690	CGCA	C	0.0446422	2910.67	9	12	0.000191125	FALSE
chr1	40363054	G	C	0.999791	39897382	G	C	0.999791	3060.08	12	12	5.23e-07	TRUE
chr1	120478285	T	C	0.999167	119935662	T	C	0.999167	2464.08	12	12	1.52e-06	FALSE
chr1	156785617	G	A	0.496371	156815825	G	A	0.496371	3240.25	12	12	0.000852064	FALSE
chr1	156846233	G	A	0.45301	156876441	G	A	0.45301	2262.92	12	12	0.0011091	TRUE
chr2	47630550	C	G	0.966658	47403411	C	G	0.966658	1488.83	12	12	6.07e-05	FALSE
chr2	47656801	G	A	0.999375	47429662	G	A	0.999375	1653.33	12	12	2.42e-06	FALSE
chr2	47698179	A	G	0.488133	47471040	A	G	0.488133	2698.83	12	12	0.000493088	TRUE
chr2	47702102	G	A	0.488209	47474963	G	A	0.488209	2664	12	12	0.000915774	FALSE
chr2	48010558	C	A	0.500846	47783419	C	A	0.500846	4430.58	12	12	0.00077214	FALSE
chr2	48010654	C	G	0.421501	47783515	C	G	0.421501	612.583	12	12	0.000788206	FALSE
chr2	48018081	A	G	0.501453	47790942	A	G	0.501453	3550.42	12	12	0.000550633	TRUE
chr2	48023115	T	C	0.50761	47795976	T	C	0.50761	6040.83	12	12	0.00108102	TRUE
chr2	48030838	A	T	0.997917	47803699	A	T	0.997917	2092	12	12	4.36e-06	FALSE
chr2	48032874	ACTAT	A	0.584524	47805735	ACTAT	A	0.584524	4599.42	12	12	0.0304659	FALSE
chr2	48033551	C	G	0.998957	47806412	C	G	0.998957	2817.58	12	12	1.66e-06	FALSE
chr3	10142949	C	T	0.997412	10101265	C	T	0.997412	4335.92	12	12	6.17e-06	FALSE
chr3	37070437	G	A	0.558542	37028946	G	A	0.558542	1023.25	12	12	0.00340052	FALSE
chr3	47125385	G	A	0.996036	47083895	G	A	0.996036	5997.08	12	12	6.21e-06	TRUE
chr3	47162661	A	G	0.999583	47121171	A	G	0.999583	6601.67	12	12	9.49e-07	TRUE
chr3	142217537	A	G	0.94625	142498695	A	G	0.94625	2472.08	12	12	0.00189375	TRUE
chr3	178917005	A	G	0.506785	179199217	A	G	0.506785	2353.42	12	12	0.000712663	FALSE
chr4	1807894	G	A	0.999166	1806167	G	A	0.999166	1926	12	12	2.65e-06	TRUE
chr4	55141055	A	G	0.999792	54274888	A	G	0.999792	3279.08	12	12	5.21e-07	TRUE
chr5	38955796	G	A	0.998333	38955694	G	A	0.998333	2238.08	12	12	3.79e-06	TRUE
chr5	67522722	C	T	0.502811	68226894	C	T	0.502811	2691.33	12	12	0.00152563	TRUE
chr5	67588148	G	A	0.460605	68292320	G	A	0.460605	3082	12	12	0.000491015	TRUE
chr5	149433596	TG	GA	0.487727	150054033	TG	GA	0.487727	3166	12	12	0.000763808	FALSE
chr5	149515074	G	A	0.999583	150135511	G	A	0.999583	4135.83	12	12	9.47e-07	FALSE
chr6	41903782	A	C	0.479358	41936044	A	C	0.479358	3804.08	12	12	0.000576859	TRUE
chr6	41905174	T	A	0.494773	41937436	T	A	0.494773	3543.42	12	12	0.000272036	FALSE
chr6	117631431	T	G	0.512186	117310268	T	G	0.512186	1231.75	12	12	0.000933413	TRUE
chr6	117639419	T	C	0.495399	117318256	T	C	0.495399	2058.25	12	12	0.00116114	FALSE
chr6	117641246	C	A	0.656457	117320083	C	A	0.656457	1785.58	12	12	0.00168037	FALSE
chr6	152129077	T	C	0.998541	151807942	T	C	0.998541	2422.67	12	12	6.2e-06	TRUE
chr6	152201875	T	C	0.999583	151880740	T	C	0.999583	3259.33	12	12	9.49e-07	TRUE
chr6	152265522	G	C	1	151944387	G	C	1	2604.83	12	12	0	TRUE
chr7	6022626	C	T	0.398625	5982995	C	T	0.398625	2110.92	12	12	0.000695189	FALSE
chr7	6026685	G	T	0.49252	5987054	G	T	0.49252	3802	12	12	0.00125862	FALSE
chr7	6026775	T	C	0.998333	5987144	T	C	0.998333	2257.92	12	12	3.79e-06	FALSE
chr7	6026988	G	A	0.523958	5987357	G	A	0.523958	6382.58	12	12	0.000549384	FALSE
chr7	6036980	G	C	0.999792	5997349	G	C	0.999792	5211.58	12	12	5.21e-07	FALSE
chr7	6038722	T	C	0.475932	5999091	T	C	0.475932	3591.92	12	12	0.000521534	FALSE
chr7	6045627	C	T	0.49833	6005996	C	T	0.49833	3450.42	12	12	0.00169758	FALSE
chr7	6426941	C	T	0.456331	6387310	C	T	0.456331	1593.25	12	12	0.00113093	FALSE
chr7	55233089	C	T	0.521667	55165396	C	T	0.521667	3154.17	12	12	0.00106174	TRUE
chr7	55249063	G	A	0.504395	55181370	G	A	0.504395	3245.17	12	12	0.00114815	TRUE
chr7	55266417	T	C	0.999166	55198724	T	C	0.999166	3104.5	12	12	1.52e-06	TRUE
chr7	116435768	C	T	1	116795714	C	T	1	5469.08	12	12	0	TRUE
chr7	116436022	G	A	0.999167	116795968	G	A	0.999167	3028.5	12	12	1.52e-06	TRUE
chr9	21968199	C	G	0.999166	21968200	C	G	0.999166	1488.58	12	12	2.65e-06	FALSE
chr9	98209594	G	A	0.919346	95447312	G	A	0.919346	2594.08	12	12	0.000383563	TRUE
chr9	135776034	C	T	0.999166	132900647	C	T	0.999166	3063.42	12	12	4.93e-06	FALSE
chr9	139391636	G	A	0.506983	136497184	G	A	0.506983	2990.83	12	12	0.000764151	TRUE
chr9	139396408	A	G	0.999792	136501956	A	G	0.999792	1851	12	12	5.21e-07	FALSE
chr9	139397707	G	A	0.496358	136503255	G	A	0.496358	3578.58	12	12	0.00139715	TRUE
chr9	139400219	G	A	0.495	136505767	G	A	0.495	5820.92	12	12	0.000517045	TRUE
chr9	139402663	T	C	0.999583	136508211	T	C	0.999583	2053.75	12	12	9.47e-07	FALSE
chr9	139402908	T	C	0.998958	136508456	T	C	0.998958	1763.58	12	12	5.07e-06	FALSE
chr9	139403554	T	C	0.998123	136509102	T	C	0.998123	1114.08	12	12	3.55e-06	FALSE
chr9	139405584	C	T	0.503333	136511132	C	T	0.503333	2440.25	12	12	0.00122083	FALSE
chr9	139407452	C	T	0.983157	136513000	C	T	0.983157	160	10	12	0.000107356	FALSE
chr9	139407932	A	G	0.505838	136513480	A	G	0.505838	6691.92	12	12	0.00113026	TRUE
chr9	139410177	T	C	0.999375	136515725	T	C	0.999375	2537.25	12	12	1.28e-06	FALSE
chr9	139410424	A	G	0.998958	136515972	A	G	0.998958	2066.17	12	12	2.8e-06	FALSE
chr9	139410589	A	G	0.525761	136516137	A	G	0.525761	2412.33	12	12	0.00121903	FALSE
chr9	139411714	T	C	0.503378	136517262	T	C	0.503378	1822.25	12	12	0.000903642	FALSE
chr9	139411880	G	A	0.508542	136517428	G	A	0.508542	3514.58	12	12	0.000781203	FALSE
chr9	139412197	G	A	0.515099	136517745	G	A	0.515099	2751.25	12	12	0.00136287	FALSE
chr9	139418260	A	G	0.999791	136523808	A	G	0.999791	2528.67	12	12	5.23e-07	TRUE
chr10	43613843	G	T	0.999582	43118395	G	T	0.999582	1974.58	12	12	9.52e-07	TRUE
chr10	43615505	G	A	0.508247	43120057	G	A	0.508247	305.583	12	12	0.0012937	FALSE
chr10	43615633	C	G	0.500103	43120185	C	G	0.500103	3242.58	12	12	0.000625137	TRUE
chr10	123298158	T	C	0.999375	121538644	T	C	0.999375	2681.67	12	12	2.41e-06	TRUE
chr11	534242	A	G	0.487167	534242	A	G	0.487167	2065.08	12	12	0.00132988	TRUE
chr11	69625511	T	C	0.481557	69810743	T	C	0.481557	3017.67	12	12	0.000399846	FALSE
chr11	108151707	T	A	0.344583	108280980	T	A	0.344583	1880.17	12	12	0.00213958	FALSE
chr11	108160350	C	T	0.499167	108289623	C	T	0.499167	2293.17	12	12	0.000817424	FALSE
chr11	108183167	A	G	0.998958	NA	NA	NA	NA	2303.17	12	12	1.66e-06	TRUE
chr11	108196712	CATT	C	0.508111	108325985	CATT	C	0.508111	2806.42	12	12	0.00040723	FALSE
chr11	108225661	A	G	0.520465	108354934	A	G	0.520465	2142.83	12	12	0.000817039	FALSE
chr11	125497466	G	T	0.998748	125627571	G	T	0.998748	2503.42	12	12	6.27e-06	FALSE
chr11	125514274	T	A	0.997915	125644379	T	A	0.997915	2638.58	12	12	4.36e-06	FALSE
chr11	125525195	A	G	0.999792	125655300	A	G	0.999792	2886.58	12	12	5.21e-07	TRUE
chr12	4383158	T	C	0.999167	4273992	T	C	0.999167	2513.42	12	12	2.65e-06	FALSE
chr12	12871099	T	G	0.502491	12718165	T	G	0.502491	2603.75	12	12	0.000553873	TRUE
chr12	25362777	A	G	0.498125	25209843	A	G	0.498125	4426.08	12	12	0.000872869	FALSE
chr12	25368462	C	T	0.995625	NA	NA	NA	NA	6965.83	12	12	1.83e-05	TRUE
chr12	56477694	A	T	0.514828	56083910	A	T	0.514828	2749.92	12	12	0.00119363	FALSE
chr12	121426545	G	A	0.993333	120988742	G	A	0.993333	2027	12	12	2.65e-05	FALSE
chr12	133202215	G	A	0.536573	132625629	G	A	0.536573	2265.17	12	12	0.00117161	FALSE
chr12	133208886	C	T	0.507818	132632300	C	T	0.507818	2996.17	12	12	0.000949742	FALSE
chr12	133208979	T	C	0.493009	132632393	T	C	0.493009	4316.08	12	12	0.00138599	TRUE
chr12	133210985	C	T	0.499596	132634399	C	T	0.499596	3975.17	12	12	0.000641452	FALSE
chr12	133214768	A	G	0.494998	132638182	A	G	0.494998	1859.58	12	12	0.00137386	FALSE
chr12	133219831	T	C	0.50209	132643245	T	C	0.50209	3697.25	12	12	0.000524148	TRUE
chr12	133225446	G	T	0.477283	132648860	G	T	0.477283	2699.5	12	12	0.000397359	FALSE
chr12	133226159	T	C	0.512604	132649573	T	C	0.512604	2643.83	12	12	0.000280238	FALSE
chr12	133233705	T	C	0.998331	132657119	T	C	0.998331	1558.5	12	12	6.08e-06	FALSE
chr12	133236000	C	T	0.497917	132659414	C	T	0.497917	5991.42	12	12	0.000873674	TRUE
chr12	133238076	T	C	0.494164	132661490	T	C	0.494164	2722.25	12	12	0.000594075	FALSE
chr12	133250118	C	T	0.478007	132673532	C	T	0.478007	802.417	12	12	0.000669289	FALSE
chr12	133252796	C	G	0.496455	132676210	C	G	0.496455	2963	12	12	0.000580074	FALSE
chr12	133263825	G	A	0.532127	132687239	G	A	0.532127	2078.67	12	12	0.000773056	FALSE
chr13	28636084	G	A	0.999375	28061947	G	A	0.999375	2925.75	12	12	2.41e-06	TRUE
chr13	32903685	C	T	0.45998	32329548	C	T	0.45998	2515.33	12	12	0.000707603	FALSE
chr13	32911888	A	G	0.515733	32337751	A	G	0.515733	5153.42	12	12	0.00115082	TRUE
chr13	32913055	A	G	0.999791	32338918	A	G	0.999791	2237.33	12	12	5.23e-07	TRUE
chr13	32915005	G	C	0.999373	32340868	G	C	0.999373	3885.5	12	12	1.29e-06	TRUE
chr13	32929387	T	C	0.999166	32355250	T	C	0.999166	2341.58	12	12	1.52e-06	TRUE
chr13	32936646	T	C	0.492929	32362509	T	C	0.492929	2289.33	12	12	0.00070423	FALSE
chr13	49033747	G	A	1	48459611	G	A	1	2697	12	12	0	FALSE
chr14	68290372	T	G	0.520317	67823655	T	G	0.520317	3093.5	12	12	0.000756042	FALSE
chr14	105239894	C	T	0.5	104773557	C	T	0.5	2593	12	12	0.000700354	FALSE
chr14	105241378	C	T	0.509072	104775041	C	T	0.509072	1700.75	12	12	0.000590869	FALSE
chr14	105242966	T	C	0.509792	104776629	T	C	0.509792	2347.92	12	12	0.00112893	FALSE
chr15	89804043	C	T	0.999166	89260812	C	T	0.999166	2725	12	12	2.66e-06	TRUE
chr15	89806710	C	T	0.985819	89263479	C	T	0.985819	1363.5	12	12	0.000149881	FALSE
chr15	89826496	C	T	1	89283265	C	T	1	1677.5	12	12	0	FALSE
chr15	89836228	G	C	0.999791	89292997	G	C	0.999791	2745.83	12	12	5.23e-07	TRUE
chr15	89838236	G	A	0.997292	NA	NA	NA	NA	5519.5	12	12	8.48e-06	TRUE
chr15	89844688	A	C	0.998746	89301457	A	C	0.998746	3379.25	12	12	8.6e-06	FALSE
chr16	2105400	C	T	0.493432	2055399	C	T	0.493432	4410.92	12	12	0.00118465	FALSE
chr16	2115481	C	T	0.494583	2065480	C	T	0.494583	2533.08	12	12	0.000744129	FALSE
chr16	2138218	A	C	0.468953	2088217	A	C	0.468953	2330.25	12	12	0.000279007	FALSE
chr16	2138269	T	C	0.493422	2088268	T	C	0.493422	2413.67	12	12	0.000869985	TRUE
chr16	2138398	C	T	0.511667	2088397	C	T	0.511667	2844.5	12	12	0.000336133	FALSE
chr16	3634746	C	A	0.518797	3584745	C	A	0.518797	2704.33	12	12	0.00136796	FALSE
chr16	3639139	A	G	0.999791	3589138	A	G	0.999791	2397.58	12	12	5.26e-07	TRUE
chr16	3640274	G	A	0.4825	3590273	G	A	0.4825	4962.92	12	12	0.00112159	TRUE
chr16	3640477	C	T	0.532953	3590476	C	T	0.532953	2865.92	12	12	0.00121252	TRUE
chr16	3641280	C	T	0.501253	3591279	C	T	0.501253	4304	12	12	0.00107824	FALSE
chr16	3656482	C	T	0.479214	3606481	C	T	0.479214	1576.42	12	12	0.00161012	TRUE
chr16	3656557	G	A	0.48447	3606556	G	A	0.48447	3976.25	12	12	0.000328529	TRUE
chr16	23646191	T	C	0.998542	23634870	T	C	0.998542	3106.25	12	12	6.2e-06	FALSE
chr16	89812930	G	A	0.50365	89746522	G	A	0.50365	4171.92	12	12	0.000565083	FALSE
chr16	89831510	C	A	0.497806	89765102	C	A	0.497806	3393.08	12	12	0.00130244	FALSE
chr16	89849480	C	T	0.501356	89783072	C	T	0.501356	3273.08	12	12	0.000958419	TRUE
chr16	89869761	T	C	0.492481	89803353	T	C	0.492481	3461.67	12	12	0.000428039	FALSE
chr17	7579472	G	C	0.483109	7676154	G	C	0.483109	3470.92	12	12	0.0003995	TRUE
chr17	29508775	G	A	0.486608	31181757	G	A	0.486608	3201.5	12	12	0.000870463	FALSE
chr17	29541437	T	C	0.478622	31214419	T	C	0.478622	1797.83	12	12	0.000816912	FALSE
chr17	29553485	G	A	0.509389	31226467	G	A	0.509389	3155.25	12	12	0.000913118	FALSE
chr17	29559932	C	A	0.561291	31232914	C	A	0.561291	2190.17	12	12	0.00268858	FALSE
chr17	29653293	T	C	0.497805	31326275	T	C	0.497805	2207.42	12	12	0.000540941	FALSE
chr17	29654876	T	A	0.499925	31327858	T	A	0.499925	1628.08	12	12	0.00137236	FALSE
chr17	29670190	C	G	1	31343172	C	G	1	2195.83	12	12	0	FALSE
chr17	29679246	G	A	0.485611	31352228	G	A	0.485611	1757.67	12	12	0.000789274	FALSE
chr17	37879762	G	A	0.428863	39723509	G	A	0.428863	1511.25	12	12	0.00049758	FALSE
chr17	40481529	G	C	0.476317	42329511	G	C	0.476317	2950.67	12	12	0.000945406	FALSE
chr17	41251931	G	A	0.998957	43099914	G	A	0.998957	2415.33	12	12	2.8e-06	FALSE
chr17	56438301	G	A	0.508872	58360940	G	A	0.508872	3509.33	12	12	0.00175099	FALSE
chr17	56492800	T	C	0.493743	58415439	T	C	0.493743	1924	12	12	0.00150421	TRUE
chr19	1219274	G	A	0.997078	1219275	G	A	0.997078	2798.92	12	12	8.94e-06	FALSE
chr19	1220321	T	C	0.502814	1220322	T	C	0.502814	2760.5	12	12	0.000649904	FALSE
chr19	1222012	G	C	0.508027	1222013	G	C	0.508027	2811.08	12	12	0.00133421	FALSE
chr19	11095894	G	A	0.508448	10985218	G	A	0.508448	4488.08	12	12	0.000741322	FALSE
chr19	11105608	T	C	0.50022	10994932	T	C	0.50022	8198	12	12	0.00070348	TRUE
chr19	11113902	G	A	0.518644	11003226	G	A	0.518644	2184.17	12	12	0.000811022	FALSE
chr19	11130431	G	A	0.513231	11019755	G	A	0.513231	2825.75	12	12	0.00114954	FALSE
chr19	11170839	T	C	0.497801	11060163	T	C	0.497801	5908.25	12	12	0.000944642	TRUE
chr19	15271771	G	A	0.999581	15160960	G	A	0.999581	4958.42	12	12	9.56e-07	TRUE
chr19	15273381	A	G	0.998955	15162570	A	G	0.998955	2933.75	12	12	3.96e-06	FALSE
chr19	15276143	C	T	0.998333	15165332	C	T	0.998333	3243.75	12	12	4.92e-06	FALSE
chr19	15276919	G	A	0.999792	15166108	G	A	0.999792	2680.92	12	12	5.21e-07	FALSE
chr19	15276923	C	T	0.999375	15166112	C	T	0.999375	2675.08	12	12	2.42e-06	FALSE
chr19	15278057	A	G	0.999165	15167246	A	G	0.999165	2569.08	12	12	4.95e-06	FALSE
chr19	15281386	C	A	0.510855	15170575	C	A	0.510855	1320.67	12	12	0.000920372	FALSE
chr19	15285052	T	C	0.999792	15174241	T	C	0.999792	2140.92	12	12	5.21e-07	TRUE
chr19	15285272	T	C	0.992288	15174461	T	C	0.992288	4023.92	12	12	2.44e-05	FALSE
chr19	15289613	A	T	0.494888	15178802	A	T	0.494888	2714.08	12	12	0.000793263	FALSE
chr19	15290007	C	T	0.524386	15179196	C	T	0.524386	2926	12	12	0.000845066	TRUE
chr19	15291576	C	G	0.499908	15180765	C	G	0.499908	3688.83	12	12	0.00094494	TRUE
chr19	15291699	T	C	0.499891	15180888	T	C	0.499891	2342.75	12	12	0.000913122	FALSE
chr19	15292437	T	C	0.515872	15181626	T	C	0.515872	2552.83	12	12	0.00153749	TRUE
chr19	15295011	T	C	0.491458	15184200	T	C	0.491458	2909.33	12	12	0.00113461	FALSE
chr19	15295134	G	A	0.50824	15184323	G	A	0.50824	4083.67	12	12	0.00166534	TRUE
chr19	15300069	T	C	0.999583	15189258	T	C	0.999583	2947.25	12	12	9.49e-07	FALSE
chr19	15302844	T	C	0.999583	15192033	T	C	0.999583	3718.58	12	12	2.08e-06	TRUE
chr19	40742320	T	C	0.999792	40236413	T	C	0.999792	3091.08	12	12	5.21e-07	FALSE
chr20	36030939	G	C	0.996664	37402536	G	C	0.996664	3518.92	12	12	1.97e-05	TRUE
chr22	24158895	A	G	0.496875	23816708	A	G	0.496875	2934.58	12	12	0.000542188	FALSE
chr22	24167513	G	A	0.502083	23825326	G	A	0.502083	2960.08	12	12	0.000663447	TRUE
chr22	24176287	G	A	0.503333	23834100	G	A	0.503333	2777.67	12	12	0.00101174	FALSE
